# Supplementary material for: Efficient natural plasmid transformation of Vibrio natriegens enables zero-capital molecular biology
Source: PNAS Nexus. 2024 Feb 13;3(2):pgad444. doi: 10.1093/pnasnexus/pgad444 (PMC10863642; doi:10.1093/pnasnexus/pgad444)
Supplement: pgad444_Supplementary_Data [file pgad444_supplementary_data.zip]

Archive with 19 entries (19 files):
- PNASNEXUS-PNASNEXUS-2023-00682R-s02.xlsx
- PNASNEXUS-PNASNEXUS-2023-00682R-s03.gb
- PNASNEXUS-PNASNEXUS-2023-00682R-s04.gb
- PNASNEXUS-PNASNEXUS-2023-00682R-s05.gb
- PNASNEXUS-PNASNEXUS-2023-00682R-s06.gb
- PNASNEXUS-PNASNEXUS-2023-00682R-s07.gb
- PNASNEXUS-PNASNEXUS-2023-00682R-s08.gb
- PNASNEXUS-PNASNEXUS-2023-00682R-s09.gb
- PNASNEXUS-PNASNEXUS-2023-00682R-s10.gb
- PNASNEXUS-PNASNEXUS-2023-00682R-s11.gb
- PNASNEXUS-PNASNEXUS-2023-00682R-s12.gb
- PNASNEXUS-PNASNEXUS-2023-00682R-s13.gb
- PNASNEXUS-PNASNEXUS-2023-00682R-s14.gb
- PNASNEXUS-PNASNEXUS-2023-00682R-s15.gb
- PNASNEXUS-PNASNEXUS-2023-00682R-s16.gb
- PNASNEXUS-PNASNEXUS-2023-00682R-s17.gb
- PNASNEXUS-PNASNEXUS-2023-00682R-s18.gb
- PNASNEXUS-PNASNEXUS-2023-00682R-s19.xlsx
- PNASNEXUS-PNASNEXUS-2023-00682R-s01.pdf
