# Supplementary material for: Efficient natural plasmid transformation of Vibrio natriegens enables zero-capital molecular biology
Source: PNAS Nexus. 2024 Feb 13;3(2):pgad444. doi: 10.1093/pnasnexus/pgad444 (PMC10863642; doi:10.1093/pnasnexus/pgad444)
Supplement: pgad444_Supplementary_Data [file pgad444_supplementary_data.zip › PNASNEXUS-PNASNEXUS-2023-00682R-s02.xlsx]

## Sheet: Plasmids
Name	Notes	Notes 2	URL
pDS5.13	pDS5.13: pUC19 + dns tDNA for VN knockout		https://benchling.com/s/seq-dyvpOg57UpuirH3B49ZK?m=slm-6VqHuqpUogc6xsYHlRBy
pDS5.17	pDS5.17: pST_140_LVL2 + dns gRNA expression		https://benchling.com/s/seq-CcIiAp5tv4QUY69BjTVp?m=slm-fkXBxugsvuN4Ku0mjIxJ
pDS5.27	pDS5.27: pUC19 + tfoX/lacI/camR Knock-In tDNA to produce NC1	Insert derived from pST_140_LVL2 cam (Addgene #179334); Map reflects incorrect sequence found in NC1	https://benchling.com/s/seq-ZP95k2z4gwVX6BuBX2uk?m=slm-PJjgynKP6hOoJ6vfrXdh
pDS5.29	pDS5.29: pBR322 backbone + tfoX cassette + GFP	Backbone derived from pEvolvR-enCas9-PolI3M-TBD (Addgene #113077); Insert derived from pST_140_LVL2 cam (Addgene #179334)	https://benchling.com/s/seq-eT6sCkbIJEifqSqWHqoY?m=slm-FrbxQV2HkNzPxiecSR90
pDS5.30	pDS5.30: pBR322 backbone + GFP	Backbone derived from pEvolvR-enCas9-PolI3M-TBD (Addgene #113077)	https://benchling.com/s/seq-GRwtvJHQpQ9ihStWUvRp?m=slm-nqzdVdqTiyteGTHyeFDW
pDS5.38	pDS5.38: pBR322 backbone + tfoX/lacI/camR Knock-In tDNA to produce NC3	Backbone derived from pEvolvR-enCas9-PolI3M-TBD (Addgene #113077); tfoX sequence derived from pMMB67EH-tfoX	https://benchling.com/s/seq-rikJlkPHiDbNWtuofAT4?m=slm-Aa8ZgsHEZL0P8f9Q8tdo
pDS5.39	pDS5.39: pUC19 + camR/Ptac tfoX Knock-In tDNA to produce NC4	Insert derived from pST_140_LVL2 cam (Addgene #179334)	https://benchling.com/s/seq-GuGySl7c86gawZhPe3V1?m=slm-rlADKw5PC0EerTrCAD5A
pDS5.40	pDS5.40: pUC19 + camR/P23 tfox Knock-In tDNA to produce NC5	Insert derived from pST_140_LVL2 cam (Addgene #179334)	https://benchling.com/s/seq-us5rvrgh6momTPhFxaXk?m=slm-hkbNIhDNQ5f3s7WFo0iL
pDS5.41	pDS5.41: pUC19 + camR/P23 tfox Knock-In tDNA to produce NC6	Insert derived from pST_140_LVL2 cam (Addgene #179334)	https://benchling.com/s/seq-2g5dNcDK9BktBTX2ugkS?m=slm-Iu5WGubSA5z94zE39qoZ
pDS5.43	pDS5.43: pUC19 + GFP		https://benchling.com/s/seq-ZIX8nF1Vg5Gf56sb35Hp?m=slm-WNATo3BXXDPIkBwIFZpd
pDS5.44	pDS5.44: pDS5.30 with GFP removed		https://benchling.com/s/seq-lsGnkz6M1ZnZfvaNZ4mo?m=slm-T4yUpx5ymy5a7NWaz6aa
pDS5.45	pDS5.45: pBR322 backbone + tDNA Template for CamR deletion to produce NC7	Constructed using homology arms derived from NC1	https://benchling.com/s/seq-QLtODsCaYLh1mNwX8IE8?m=slm-h2WPukeEaq8HDAz5n9er
pDS5.59	pDS5.59: pUC19 + tfoX/lacI Knock-In tDNA to produce NC8	Derived from pDS5.27	https://benchling.com/s/seq-0ChGnWJAOBGM7KGuGd51?m=slm-yU9BHky7lsL46foPPLeP

## Sheet: Primers
Name	Action	Sequence
pDS5.13_BackLin_F	pDS5.13 Construction	gcaaccggatttattggttgtgggtctgatgccgcatagttaagcc
pDS5.13_BackLin_R	pDS5.13 Construction	accggttttaacgtaagtctcacattaattgcgttgcgctcactg
DNS_Upstream_F	pDS5.13 Construction	atgtgagacttacgttaaaacc
DNS_Upstream_R	pDS5.13 Construction	cgattggtgaggaagttaaagtctttaaaaagtatgactttatcc
DNS_Downstream_F	pDS5.13 Construction	aagactttaacttcctcaccaatcgcgacaat
DNS_Downstream_R	pDS5.13 Construction	acccacaaccaataaatccgg
dns_gRNA_F	pDS5.17 Construction	gtcctgcactatccagtgccgccg
dns_gRNA_R	pDS5.17 Construction	aaaccggcggcactggatagtgca
pDS5.27_Backlin_R_Corrected	pDS5.27 Construction	atttagtacgtcagactggaattgctaattgcgttgcgctcactgc
pDS5.27_Backlin_F_Corrected	pDS5.27 Construction	aatgatcgtcatcaaccgaaatacgctgatgccgcatagttaagccag
KI_tfox_V2_Up_F	pDS5.27 Construction	cgcaacgcaattagcaattccagtctgacgtactaaatacgc
KI_tfox_V3_Up_R	pDS5.27 Construction	cgttttttattggtgattggagtcattagcccacttgtg
KI_tfox_V3_Insert_F	pDS5.27 Construction	aatgactccaatcaccaataaaaaacgcccggcg
KI_tfox_V2_Insert_R	pDS5.27 Construction	ggcttggtcacgggggcctttctgcgtttatacgc
KI_tfox_V2_Down_F	pDS5.27 Construction	cgcagaaaggcccccgtgaccaagcctgctt
KI_tfox_V2_Down_R	pDS5.27 Construction	tatgcggcatcagcgtatttcggttgatgacgatcattctct
_5.25_Liftout_R	tDNA from pDS5.27	cgtatttcggttgatgacgatcattctct
_529_Ins_CORRECTED_F	pDS5.29 Construction	tttatacgtctcacagataaaatatttgctcatgagccc
528_Ins_R	pDS5.29 Construction	gtaactgctcagcctgcgtttatacgctagtaagc
_529_BB_CORRECTED_R	pDS5.29 Construction	agctagctataaagctagcgctagcataatacc
GFP_Liftout_F	pDS5.29 Construction	tgctagcgctagctttatagctagctcagccctt
GFP_Liftout_R	pDS5.29 Construction	aatattttatctgtgagacgtataaacgcagaaagg
528_BB_F	pDS5.29 Construction	cgtataaacgcaggctgagcagttacagagatg
_5.25_Liftout_F	tDNA from pDS5.27	gcaattccagtctgacgtactaaatacgc
ArbGibGFP_20bp_F	Arbitrary Gibson Assembly Creating 5.43	aacgcaattatttatagctagctcagcccttgg
ArbGibGFP_20bp_R	Arbitrary Gibson Assembly Creating 5.43	gcggcatcagcgcagaaaggcccacc
ArbGibBB_20bp_F	Arbitrary Gibson Assembly Creating 5.43	cctttctgcgctgatgccgcatagttaagcc
ArbGibBB_20bp_R	Arbitrary Gibson Assembly Creating 5.43	tagctataaataattgcgttgcgctcactg
TransientKan_F	Arbitrary KLD Test Creating 5.44	cgaaccactagtgcactgcagtacag
DelGFP_R	Arbitrary KLD Test Creating 5.44	cgttgtagctgtgttgacatctggtttg
CamRDelUpstream_F	pDS5.45 Construction	tgctagcgctagcagtagcaaacaacttcttgatg
CamRDelUpstream_R	pDS5.45 Construction	ttcgttttggtccgattggagtcattagccca
CamRDelDownstream_F	pDS5.45 Construction	aatgactccaatcggaccaaaacgaaaaaagacg
CamRDelDownstream_R	pDS5.45 Construction	gtaactgctcagcatactaagcatatcttctggagac
CamRDelBB_F	pDS5.45 Construction	atatgcttagtatgctgagcagttacagaga
CamRDelBB_R	pDS5.45 Construction	gttgtttgctactgctagcgctagcataatac
CamRtDNALift_F	tDNA from pDS5.45	agtagcaaacaacttcttgatg
CamRtDNALift_R	tDNA from pDS5.45	atactaagcatatcttctggagac
Dns_ver_F	Genomic Sanger Sequencing	gtcgtcagcctcttagcttc
CamRInsF	pDS5.38 Construction	TAAATACATTCAAATATGTATCCGCttgatcgggcacgtaaga
CamRInsR	pDS5.38 Construction	gcctttctgcgtttatacgctagtaaccaataaaaaacgcccgg
AmpRemoveR	pDS5.38 Construction	GCGGATACATATTTGAATG
AmpRemoveF_v2	pDS5.38 Construction	tactagcgtataaacgc
Seq_P23_F	pDS5.40 Construction	cagcaaccgcacctgtgg
P23_Ins_F	pDS5.40 Construction	AATCCGAGCTCGAGTTATCGAGATTTTCAGGAGCTAAGGAAGCTAATtactagagaaagaggagaaata
P23_Ins_R	pDS5.40 Construction	ATATTTTGTTCCCCATAGTATGTCAAACACTTTTTTCAAATAAGCTTtaattggtaacgaatcagac
P23_Ins_v2_F	pDS5.41 Construction	AATCCGAGCTCGAGTTATCGAGATTTTCAGGAGCTAAGGAAGCTAATatggatatgaatgagcaac
_559BBLinF	pDS5.59 Construction	cgatgtttggtggtattggcttgtttc
_559BBLinR	pDS5.59 Construction	tttgatatcgagctcgcttggactc
_559InsLinF	pDS5.59 Construction	caagcgagctcgatatcaaatcactgcccgctttccag
_559InsLinR	pDS5.59 Construction	ccaataccaccaaacatcgagc
TfoX FWD Primer 2	qPCR	AGAGCTCGACCCTGAGCTCTTGG
TfoX REV Primer 2	qPCR	GCTGCTGAGCGTTGAAATTCCCGC
gyrB qPCR FWD Primer 2	qPCR	AAACACCTACACCGTGCAGACCACC
gyrB qPCR REV Primer 2	qPCR	GCGACGATGGTCGTGGCATTCCAACAG
TfoX RTqPCR FWD	TfoX standard curve	GAGCAACAGTTTTTCGACTACG
TfoX RTqPCR REV	TfoX standard curve	CTTTCTAACAGTTGGCGCTTACG
gyrB qPCR Primer FWD	gyrB standard curve	GGATAACTCGGTTTCCGTTAGCG
gyrB qPCR Primer REV	gyrB standard curve	TGCGTTTACTACCGAAACACC

## Sheet: Genomic Sequences
Name	Notes	Notes 2	Url
NC1, chromosome 1	Δdns; +V. cholera tfoX; +Broken lacI Sequence; +camR		https://benchling.com/s/seq-smkmiFBgvbp9bZT0Sbvz?m=slm-c2GfSx1SWhrmOazOTAfg
NC7, chromosome 1	Δdns; +V. cholera tfoX; +Broken lacI Sequence	NC1 strain with camR deletion	https://benchling.com/s/seq-S0sVwpBxk8YodXvpdkh6?m=slm-nUzhpHxeOPe2ZynQa7Ct
NC8, chromosome 1	Δdns; +V. cholera tfoX; +Different Broken lacI Sequence	NC1 strain with camR deletion, attempted lacI restoration	https://benchling.com/s/seq-17Tcwxnu8F5y9ncQwFTc?m=slm-29wOQruC1GkqL3VEY3NQ
