# Supplementary material for: Efficient natural plasmid transformation of Vibrio natriegens enables zero-capital molecular biology
Source: PNAS Nexus. 2024 Feb 13;3(2):pgad444. doi: 10.1093/pnasnexus/pgad444 (PMC10863642; doi:10.1093/pnasnexus/pgad444)
Supplement: pgad444_Supplementary_Data [file pgad444_supplementary_data.zip › PNASNEXUS-PNASNEXUS-2023-00682R-s09.gb]

LOCUS       pDS5.29:_pBR322_backbon 5678 bp ds-DNA     circular     08-NOV-2023
DEFINITION  .
SOURCE      synthetic DNA construct
  ORGANISM  synthetic DNA construct
COMMENT     Imported using the Genbank importer. File name:
            addgene-plasmid-113077-sequence-258261.gbk Expresses enCas9 fused
            to PolI3M-TBD in E. coli. contains a BsmbI-flanked GFP cassette for
            sgRNA cloning..
FEATURES             Location/Qualifiers
     CDS             complement(104..1186)
                     /label="LacI"
                     /ApEinfo_revcolor="#d6b295"
                     /ApEinfo_fwdcolor="#d6b295"
                     /note="gene: lacI product: lac repressor note: The lac repressor binds to the lac operator to inhibit transcription in E. coli. This inhibition can berelieved by adding lactose orisopropyl-beta-D-thiogalactopyranoside (IPTG). translation: MKPVTLYDVAEYAGVSYMTVSRVVNQASHVSAKTREKVEAAMVELNYIPNRVAQQLAGKQSLLIGVATSSLALHAPSQIVAAIKSRADQLGASVVVSMVERSGVEACKAAVHNLLAQRVSGLIINYPLDDQDAIAVEAACTNVPALFLDVSDQTPINSIIYSHEDGTRLGVEHLVALGHQQIALLAGPLSSVSARLRLAGWHKYLTRNQIQPIAEREGDWSAMSGFQQTMQMLNEGIVPTAMLVANDQMALGAMRAITESGLRVGADISVVGYDDTEDSSCYIPPLTTIKQDFRLLGQTSVDRLLQLSQGQAVKGNQLLPVSLVKRKTTLAPNTQTASPRALADSLMQLARQVSRLESGQ modified_by: annaf"
     CDS             complement(104..1186)
                     /ApEinfo_revcolor="#84b0dc"
                     /ApEinfo_fwdcolor="#84b0dc"
                     /translation="MKPVTLYDVAEYAGVSYMTVSRVVNQASHVSAKTREKVEAAMVELNYIPNRVAQQLAGKQSLLIGVATSSLALHAPSQIVAAIKSRADQLGASVVVSMVERSGVEACKAAVHNLLAQRVSGLIINYPLDDQDAIAVEAACTNVPALFLDVSDQTPINSIIYSHEDGTRLGVEHLVALGHQQIALLAGPLSSVSARLRLAGWHKYLTRNQIQPIAEREGDWSAMSGFQQTMQMLNEGIVPTAMLVANDQMALGAMRAITESGLRVGADISVVGYDDTEDSSCYIPPLTTIKQDFRLLGQTSVDRLLQLSQGQAVKGNQLLPVSLVKRKTTLAPNTQTASPRALADSLMQLARQVSRLESGQ*"
     promoter        complement(1187..1256)
                     /label="PLacI"
                     /ApEinfo_revcolor="#ff9ccd"
                     /ApEinfo_fwdcolor="#ff9ccd"
                     /note="created_by: annaf"
     promoter        1261..1316
                     /label="Ptac"
                     /ApEinfo_revcolor="#f8d3a9"
                     /ApEinfo_fwdcolor="#f8d3a9"
                     /note="created_by: annaf note: Derived using Geneious Prime 2020.1.2 'TransferAnnotations' based on nucleotide similarity Transferred_From: oDS_175_A_Ptac_fwd Transferred_Similarity: 100.00% Primary_Match: 100.00%; Adjusted-Interval-0:0/0; Ptac(oDS_175_A_Ptac_fwd) Alternative_Match: 100.00%; Adjusted-Interval-0:0/0; Ptac(oDS_176_A_Ptac_rev (reversed))"
     unsure          1317..1320
                     /label="RBS Overhang"
                     /ApEinfo_revcolor="#f8d3a9"
                     /ApEinfo_fwdcolor="#f8d3a9"
                     /note="created_by: Daniel"
     unsure          complement(1317..1320)
                     /label="Prom Overhang"
                     /ApEinfo_revcolor="#ff9ccd"
                     /ApEinfo_fwdcolor="#ff9ccd"
                     /note="created_by: Daniel modified_by: Daniel note: Derived using Geneious Prime 2020.1.2 'TransferAnnotations' based on nucleotide similarity Transferred_From: oDS_175_A_Ptac_fwd Transferred_Similarity: 100.00% Primary_Match: 100.00%; Adjusted-Interval-0:0/0; PromOverhang (oDS_175_A_Ptac_fwd) Alternative_Match: 100.00%; Adjusted-Interval-0:0/0; PromOverhang (oDS_176_A_Ptac_rev (reversed))"
     RBS             1325..1336
                     /label="R_B0034"
                     /ApEinfo_revcolor="#b1ff67"
                     /ApEinfo_fwdcolor="#b1ff67"
                     /note="created_by: Daniel modified_by: Daniel"
     unsure          1342..1345
                     /label="CDS Overhang"
                     /ApEinfo_revcolor="#ff9ccd"
                     /ApEinfo_fwdcolor="#ff9ccd"
                     /note="created_by: Daniel modified_by: Daniel"
     unsure          complement(1342..1345)
                     /label="RBS Overhang"
                     /ApEinfo_revcolor="#9eafd2"
                     /ApEinfo_fwdcolor="#9eafd2"
                     /note="created_by: Daniel"
     CDS             1343..1933
                     /label="Tfox V. cholerae"
                     /ApEinfo_revcolor="#ff9ccd"
                     /ApEinfo_fwdcolor="#ff9ccd"
                     /note="created_by: danie"
     CDS             1343..1933
                     /ApEinfo_revcolor="#84b0dc"
                     /ApEinfo_fwdcolor="#84b0dc"
                     /translation="MDMNEQQFFDYVTKFGAYQKRSMFGGIGLFQHDAMYVLVSEDRIFVRGGEELDPELLALGCEKYRHVKKQTTATVNYYDITELYEQHHPELDSIIERSIQFSVNQREFQRSAASRRLRDLPNMQLTLERMVKKAGIDDVETFMSLGAPEVFNKVRQAYGSDVDVKLLWKFAGAIEGIHWKLLQEPRKRQLLESCQQR"
     unsure          1934..1937
                     /label="Ter Overhang"
                     /ApEinfo_revcolor="#b4abac"
                     /ApEinfo_fwdcolor="#b4abac"
                     /note="created_by: Daniel modified_by: Daniel"
     unsure          complement(1934..1937)
                     /label="CDS Overhang"
                     /ApEinfo_revcolor="#ffef86"
                     /ApEinfo_fwdcolor="#ffef86"
                     /note="created_by: Daniel"
     unsure          1937..1939
                     /label="STOP"
                     /ApEinfo_revcolor="#ffef86"
                     /ApEinfo_fwdcolor="#ffef86"
                     /note="created_by: Daniel"
     terminator      1940..1978
                     /label="B1006"
                     /ApEinfo_revcolor="#84b0dc"
                     /ApEinfo_fwdcolor="#84b0dc"
                     /note="created_by: danie"
     unsure          complement(1979..1982)
                     /label="Term Overhang"
                     /ApEinfo_revcolor="#84b0dc"
                     /ApEinfo_fwdcolor="#84b0dc"
                     /note="created_by: Daniel modified_by: Daniel"
     misc_feature    1980..2001
                     /label="Anneal"
                     /ApEinfo_revcolor="#ff9ccd"
                     /ApEinfo_fwdcolor="#ff9ccd"
     unsure          1983..1986
                     /label="LVL2 fusion site inverted"
                     /ApEinfo_revcolor="#ffef86"
                     /ApEinfo_fwdcolor="#ffef86"
                     /note="created_by: danie"
     unsure          1987..1990
                     /label="Term Overhang"
                     /ApEinfo_revcolor="#f8d3a9"
                     /ApEinfo_fwdcolor="#f8d3a9"
                     /note="created_by: Daniel modified_by: Daniel"
     unsure          complement(1987..1990)
                     /label="3`Connector Overhang"
                     /ApEinfo_revcolor="#f58a5e"
                     /ApEinfo_fwdcolor="#f58a5e"
                     /note="created_by: Daniel"
     terminator      complement(1991..2001)
                     /label="B0015"
                     /ApEinfo_revcolor="#c6c9d1"
                     /ApEinfo_fwdcolor="#c6c9d1"
                     /note="modified_by: Daniel"
     misc_feature    2002..2021
                     /label="Anneal"
                     /ApEinfo_revcolor="#f8d3a9"
                     /ApEinfo_fwdcolor="#f8d3a9"
     CDS             complement(2077..2892)
                     /label="KanR"
                     /ApEinfo_revcolor="#faac61"
                     /ApEinfo_fwdcolor="#faac61"
                     /note="gene: aph(3')-Ia product: aminoglycoside phosphotransferase note: confers resistance to kanamycin in bacteria or G418 (Geneticin(R)) in eukaryotes translation: MSHIQRETSCSRPRLNSNMDADLYGYKWARDNVGQSGATIYRLYGKPDAPELFLKHGKGSVANDVTDEMVRLNWLTEFMPLPTIKHFIRTPDDAWLLTTAIPGKTAFQVLEEYPDSGENIVDALAVFLRRLHSIPVCNCPFNSDRVFRLAQAQSRMNNGLVDASDFDDERNGWPVEQVWKEMHKLLPFSPDSVVTHGDFSLDNLIFDEGKLIGCIDVGRVGIADRYQDLAILWNCLGEFSPSLQKRLFQKYGIDNPDMNKLQFHLMLDEFF"
     CDS             complement(2077..2892)
                     /ApEinfo_revcolor="#84b0dc"
                     /ApEinfo_fwdcolor="#84b0dc"
                     /translation="MSHIQRETSCSRPRLNSNMDADLYGYKWARDNVGQSGATIYRLYGKPDAPELFLKHGKGSVANDVTDEMVRLNWLTEFMPLPTIKHFIRTPDDAWLLTTAIPGKTAFQVLEEYPDSGENIVDALAVFLRRLHSIPVCNCPFNSDRVFRLAQAQSRMNNGLVDASDFDDERNGWPVEQVWKEMHKLLPFSPDSVVTHGDFSLDNLIFDEGKLIGCIDVGRVGIADRYQDLAILWNCLGEFSPSLQKRLFQKYGIDNPDMNKLQFHLMLDEFF*"
     primer_bind     2800..2819
                     /label="Kan-R"
                     /ApEinfo_revcolor="#b7e6d7"
                     /ApEinfo_fwdcolor="#b7e6d7"
                     /note="note: Kanamycin resistance gene, reverse primer"
     primer_bind     2884..2903
                     /label="pENTR-R"
                     /ApEinfo_revcolor="#faac61"
                     /ApEinfo_fwdcolor="#faac61"
                     /note="note: pENTR vectors, reverse primer"
     misc_feature    complement(2933..2982)
                     /label="Promoter??"
                     /ApEinfo_revcolor="#d59687"
                     /ApEinfo_fwdcolor="#d59687"
     misc_feature    3023..3052
                     /label="Anneal"
                     /ApEinfo_revcolor="#c6c9d1"
                     /ApEinfo_fwdcolor="#c6c9d1"
     rep_origin      3121..3709
                     /label="ori"
                     /ApEinfo_revcolor="#b7e6d7"
                     /ApEinfo_fwdcolor="#b7e6d7"
                     /note="direction: RIGHT note: high-copy-number ColE1/pMB1/pBR322/pUC origin of replication"
     primer_bind     3610..3629
                     /label="pBR322ori-F"
                     /ApEinfo_revcolor="#b4abac"
                     /ApEinfo_fwdcolor="#b4abac"
                     /note="note: pBR322 origin, forward primer"
     primer_bind     3863..3880
                     /label="L4440"
                     /ApEinfo_revcolor="#d59687"
                     /ApEinfo_fwdcolor="#d59687"
                     /note="note: L4440 vector, forward primer"
     misc_feature    3895..4034
                     /label="bom"
                     /ApEinfo_revcolor="#9eafd2"
                     /ApEinfo_fwdcolor="#9eafd2"
                     /note="note: basis of mobility region from pBR322"
     primer_bind     complement(3960..3979)
                     /label="pRS-marker"
                     /ApEinfo_revcolor="#f8d3a9"
                     /ApEinfo_fwdcolor="#f8d3a9"
                     /note="note: pRS vectors, use to sequence yeast selectable marker"
     primer_bind     4120..4142
                     /label="pGEX 3'"
                     /ApEinfo_revcolor="#ff9ccd"
                     /ApEinfo_fwdcolor="#ff9ccd"
                     /note="note: pGEX vectors, reverse primer"
     CDS             complement(4136..4327)
                     /label="rop"
                     /ApEinfo_revcolor="#9eafd2"
                     /ApEinfo_fwdcolor="#9eafd2"
                     /note="gene: rop product: Rop protein, which maintains plasmids at low copynumber translation: MTKQEKTALNMARFIRSQTLTLLEKLNELDADEQADICESLHDHADELYRSCLARFGDDGENL"
     CDS             complement(4136..4327)
                     /ApEinfo_revcolor="#84b0dc"
                     /ApEinfo_fwdcolor="#84b0dc"
                     /translation="VTKQEKTALNMARFIRSQTLTLLEKLNELDADEQADICESLHDHADELYRSCLARFGDDGENL*"
     misc_feature    4437..4456
                     /label="Anneal"
                     /ApEinfo_revcolor="#d59687"
                     /ApEinfo_fwdcolor="#d59687"
     misc_feature    4457..4477
                     /label="Anneal"
                     /ApEinfo_revcolor="#f58a5e"
                     /ApEinfo_fwdcolor="#f58a5e"
     misc_feature    4457..4491
                     /label="J23115 Promoter"
                     /ApEinfo_revcolor="#84b0dc"
                     /ApEinfo_fwdcolor="#84b0dc"
     RBS             4647..4658
                     /label="strong bacterial ribosome binding site (Elowitz and Leibler, 2000)"
                     /ApEinfo_revcolor="#f58a5e"
                     /ApEinfo_fwdcolor="#f58a5e"
     CDS             4665..5378
                     /label="superfolder GFP"
                     /ApEinfo_revcolor="#b1ff67"
                     /ApEinfo_fwdcolor="#b1ff67"
                     /note="product: GFP variant that folds robustly even when fused to poorly folded proteins (Pedelacq et al., 2006) translation: MRKGEELFTGVVPILVELDGDVNGHKFSVRGEGEGDATNGKLTLKFICTTGKLPVPWPTLVTTLTYGVQCFARYPDHMKQHDFFKSAMPEGYVQERTISFKDDGTYKTRAEVKFEGDTLVNRIELKGIDFKEDGNILGHKLEYNFNSHNVYITADKQKNGIKANFKIRHNVEDGSVQLADHYQQNTPIGDGPVLLPDNHYLSTQSVLSKDPNEKRDHMVLLEFVTAAGITHGMDELYK"
     CDS             4665..5378
                     /ApEinfo_revcolor="#84b0dc"
                     /ApEinfo_fwdcolor="#84b0dc"
                     /translation="MRKGEELFTGVVPILVELDGDVNGHKFSVRGEGEGDATNGKLTLKFICTTGKLPVPWPTLVTTLTYGVQCFARYPDHMKQHDFFKSAMPEGYVQERTISFKDDGTYKTRAEVKFEGDTLVNRIELKGIDFKEDGNILGHKLEYNFNSHNVYITADKQKNGIKANFKIRHNVEDGSVQLADHYQQNTPIGDGPVLLPDNHYLSTQSVLSKDPNEKRDHMVLLEFVTAAGITHGMDELYK"
     terminator      5390..5461
                     /label="rrnB T1 terminator"
                     /ApEinfo_revcolor="#f8d3a9"
                     /ApEinfo_fwdcolor="#f8d3a9"
                     /note="note: transcription terminator T1 from the E. coli rrnB gene"
     terminator      5477..5504
                     /label="T7Te terminator"
                     /ApEinfo_revcolor="#b7e6d7"
                     /ApEinfo_fwdcolor="#b7e6d7"
                     /note="note: phage T7 early transcription terminator"
     misc_feature    5495..5517
                     /label="Anneal"
                     /ApEinfo_revcolor="#b7e6d7"
                     /ApEinfo_fwdcolor="#b7e6d7"
     terminator      complement(5518..94)
                     /label="IOT"
                     /ApEinfo_revcolor="#f8d3a9"
                     /ApEinfo_fwdcolor="#f8d3a9"
                     /note="created_by: annaf"
     misc_feature    5518..5543
                     /label="Anneal"
                     /ApEinfo_revcolor="#f58a5e"
                     /ApEinfo_fwdcolor="#f58a5e"
ORIGIN
        1 atgcataatg tgcctgtcaa atggacgaag cagggattct gcaaacccta tgctactccc
       61 tcgagccgtc aattgtctga ttcgttacca attaggatcc ttatcactgc ccgctttcca
      121 gtcgggaaac ctgtcgtgcc agctgcatta atgaatcggc caacgcgcgg ggagaggcgg
      181 tttgcgtatt gggcgccagg gtggtttttc ttttcaccag tgagactggc aacagctgat
      241 tgcccttcac cgcctggccc tgagagagtt gcagcaagcg gtccacgctg gtttgcccca
      301 gcaggcgaaa atcctgtttg atggtggtta acggcgggat ataacatgag ctatcttcgg
      361 tatcgtcgta tcccactacc gagatatccg caccaacgcg cagcccggac tcggtaatgg
      421 cgcgcattgc gcccagcgcc atctgatcgt tggcaaccag catcgcagtg ggaacgatgc
      481 cctcattcag catttgcatg gtttgttgaa aaccggacat ggcactccag tcgccttccc
      541 gttccgctat cggctgaatt tgattgcgag tgagatattt atgccagcca gccagacgca
      601 gacgcgccga gacagaactt aatgggcccg ctaacagcgc gatttgctgg tgacccaatg
      661 cgaccagatg ctccacgccc agtcgcgtac cgtcctcatg ggagtaaata atactgttga
      721 tgggtgtctg gtcagagaca tcaagaaata acgccggaac attagtgcag gcagcttcca
      781 cagcaatggc atcctggtca tccagcggat agttaatgat cagcccactg acgcgttgcg
      841 cgagaagatt gtgcaccgcc gctttacagg cttcgacgcc gcttcgttct accatcgaca
      901 ccaccacgct ggcacccagt tgatcggcgc gagatttaat cgccgcgaca atttgcgacg
      961 gcgcgtgcag ggccagactg gaggtggcaa cgccaatcag caacgactgt ttgcccgcca
     1021 gttgttgtgc cacgcggttg ggaatgtaat tcagctccac catcgccgct tccacttttt
     1081 cccgcgtttt cgcagaaacg tggctggcct ggttcaccac gcgggaaacg gtcatataag
     1141 agacaccggc atactctgcg acatcgtata acgttactgg tttcatattc accaccctga
     1201 attgactctc ttccgggcgc tatcatgcca taccgcgaaa ggttttgcgc cattcggctg
     1261 tgttgacaat taatcatcgg ctcgtataat gtgtggaatt gtgagcgctc acaatttact
     1321 agagaaagag gagaaataat caatggatat gaatgagcaa cagtttttcg actacgtaac
     1381 taagtttggc gcctaccaaa aacgctcgat gtttggtggt attggcttgt ttcaacacga
     1441 cgctatgtat gtgttggtca gtgaagaccg catttttgtg cgtggtggag aagagctcga
     1501 ccctgagctc ttggccttag ggtgcgagaa atatcgccat gttaaaaaac agacaacggc
     1561 aaccgtaaac tattacgaca tcactgaact gtatgagcaa catcaccctg agctagactc
     1621 gattattgaa cgctcgattc agttttctgt gaatcagcgg gaatttcaac gctcagcagc
     1681 cagtcgtcgt ctacgggatt tacccaatat gcaactgact ttggagcgta tggtaaaaaa
     1741 agcgggcatt gacgatgtgg aaacttttat gagcctcggt gcgccagaag tgtttaataa
     1801 ggtgcgtcaa gcttatggaa gtgatgtcga tgtaaaacta ctgtggaagt ttgcgggtgc
     1861 gattgaaggc attcactgga aactgctgca agagccgcgt aagcgccaac tgttagaaag
     1921 ttgtcagcag cgtgcttaaa aaaaaaaacc ccgcccctga cagggcgggg ttttttttcg
     1981 cttactagcg tataaacgca ggctgagcag ttacagagat gttacgaacc actagtgcac
     2041 tgcagtacag tgttacaacc aattaaccaa ttctgattag aaaaactcat cgagcatcaa
     2101 atgaaactgc aatttattca tatcaggatt atcaatacca tatttttgaa aaagccgttt
     2161 ctgtaatgaa ggagaaaact caccgaggca gttccatagg atggcaagat cctggtatcg
     2221 gtctgcgatt ccgactcgtc caacatcaat acaacctatt aatttcccct cgtcaaaaat
     2281 aaggttatca agtgagaaat caccatgagt gacgactgaa tccggtgaga atggcaaaag
     2341 cttatgcatt tctttccaga cttgttcaac aggccagcca ttacgctcgt catcaaaatc
     2401 actcgcatca accaaaccgt tattcattcg tgattgcgcc tgagcgaggc gaaatacgcg
     2461 atcgctgtta aaaggacaat tacaaacagg aatcgaatgc aaccggcgca ggaacactgc
     2521 cagcgcatca acaatatttt cacctgaatc aggatattct tctaatacct ggaatgctgt
     2581 tttcccgggg atcgcagtgg tgagtaacca tgcatcatca ggagtacgga taaaatgctt
     2641 gatggtcgga agaggcataa attccgtcag ccagtttagt ctgaccatct catctgtaac
     2701 atcattggca acgctacctt tgccatgttt cagaaacaac tctggcgcat cgggcttccc
     2761 atacaatcga tagattgtcg cacctgattg cccgacatta tcgcgagccc atttataccc
     2821 atataaatca gcatccatgt tggaatttaa tcgcggcctg gagcaagacg tttcccgttg
     2881 aatatggctc ataacacccc ttgtattact gtttatgtaa gcagacagtt ttattgttca
     2941 tgatgatata tttttatctt gtgcaatgta acatcagaga ttttgagaca caacgtggct
     3001 ttgttgaata aatcgaactt ttgctgagtt gaaggatcag gagttcatga ccaaaatccc
     3061 ttaacgtgag ttttcgttcc actgagcgtc agaccccgta gaaaagatca aaggatcttc
     3121 ttgagatcct ttttttctgc gcgtaatctg ctgcttgcaa acaaaaaaac caccgctacc
     3181 agcggtggtt tgtttgccgg atcaagagct accaactctt tttccgaagg taactggctt
     3241 cagcagagcg cagataccaa atactgtcct tctagtgtag ccgtagttag gccaccactt
     3301 caagaactct gtagcaccgc ctacatacct cgctctgcta atcctgttac cagtggctgc
     3361 tgccagtggc gataagtcgt gtcttaccgg gttggactca agacgatagt taccggataa
     3421 ggcgcagcgg tcgggctgaa cggggggttc gtgcacacag cccagcttgg agcgaacgac
     3481 ctacaccgaa ctgagatacc tacagcgtga gctatgagaa agcgccacgc ttcccgaagg
     3541 gagaaaggcg gacaggtatc cggtaagcgg cagggtcgga acaggagagc gcacgaggga
     3601 gcttccaggg ggaaacgcct ggtatcttta tagtcctgtc gggtttcgcc acctctgact
     3661 tgagcgtcga tttttgtgat gctcgtcagg ggggcggagc ctatggaaaa acgccagcaa
     3721 cgcggccttt ttacggttcc tggccttttg ctggcctttt gctcacatgt tctttcctgc
     3781 gttatcccct gattctgtgg ataaccgtat taccgccttt gagtgagctg ataccgctcg
     3841 ccgcagccga acgaccgagc gcagcgagtc agtgagcgag gaagcggaag agcgcctgat
     3901 gcggtatttt ctccttacgc atctgtgcgg tatttcacac cgcaatggtg cactctcagt
     3961 acaatctgct ctgatgccgc atagttaagc cagtatacac tccgctatcg ctacgtgact
     4021 gggtcatggc tgcgccccga cacccgccaa cacccgctga cgcgccctga cgggcttgtc
     4081 tgctcccggc atccgcttac agacaagctg tgaccttctc cgggagctgc atgtgtcaga
     4141 ggttttcacc gtcatcaccg aaacgcgcga ggcagctgcg gtaaagctca tcagcgtggt
     4201 cgtgaagcga ttcacagatg tctgcctgtt catccgcgtc cagctcgttg agtttctcca
     4261 gaagcgttaa tgtctggctt ctgataaagc gggccatgtt aagggcggtt ttttcctgtt
     4321 tggtcactga tgcctccgtg taagggggat ttctgttcat ccctgaattc gcatctagac
     4381 tgaactggcc gataattgca gacgaacgga tttactttac agctagctca gtcctaggta
     4441 ttatgctagc gctagcttta tagctagctc agcccttggt acaatgctag ctgagacgga
     4501 aagtgaaacg tgatttcatg cgtcattttg aacattttgt aaatcttatt taataatgtg
     4561 tgcggcaatt cacatttaat ttatgaatgt tttcttaaca tcgcggcaac tcaagaaacg
     4621 gcaggttcgg atcttagcta ctagagaaag aggagaaata ctagatgcgt aaaggcgaag
     4681 agctgttcac tggtgtcgtc cctattctgg tggaactgga tggtgatgtc aacggtcata
     4741 agttttccgt gcgtggcgag ggtgaaggtg acgcaactaa tggtaaactg acgctgaagt
     4801 tcatctgtac tactggtaaa ctgccggttc cttggccgac tctggtaacg acgctgactt
     4861 atggtgttca gtgctttgct cgttatccgg accatatgaa gcagcatgac ttcttcaagt
     4921 ccgccatgcc ggaaggctat gtgcaggaac gcacgatttc ctttaaggat gacggcacgt
     4981 acaaaacgcg tgcggaagtg aaatttgaag gcgataccct ggtaaaccgc attgagctga
     5041 aaggcattga ctttaaagag gacggcaata tcctgggcca taagctggaa tacaatttta
     5101 acagccacaa tgtttacatc accgccgata aacaaaaaaa tggcattaaa gcgaatttta
     5161 aaattcgcca caacgtggag gatggcagcg tgcagctggc tgatcactac cagcaaaaca
     5221 ctccaatcgg tgatggtcct gttctgctgc cagacaatca ctatctgagc acgcaaagcg
     5281 ttctgtctaa agatccgaac gagaaacgcg atcatatggt tctgctggag ttcgtaaccg
     5341 cagcgggcat cacgcatggt atggatgaac tgtacaaatg accaggcatc aaataaaacg
     5401 aaaggctcag tcgaaagact gggcctttcg ttttatctgt tgtttgtcgg tgaacgctct
     5461 ctactagagt cacactggct caccttcggg tgggcctttc tgcgtttata cgtctcacag
     5521 ataaaatatt tgctcatgag cccgaagtgg cgagcccgat cttccccatc ggtgatgtcg
     5581 gcgatatagg cgccagcaac cgcacctgtg gcgccggtga tgccggccac gatgcgtccg
     5641 gcgtagagga tctgctcatg tttgacagct tatcatcg
//
