# Supplementary material for: Efficient natural plasmid transformation of Vibrio natriegens enables zero-capital molecular biology
Source: PNAS Nexus. 2024 Feb 13;3(2):pgad444. doi: 10.1093/pnasnexus/pgad444 (PMC10863642; doi:10.1093/pnasnexus/pgad444)
Supplement: pgad444_Supplementary_Data [file pgad444_supplementary_data.zip › PNASNEXUS-PNASNEXUS-2023-00682R-s10.gb]

LOCUS       pDS5.30:_pBR322_backbon 4293 bp ds-DNA     circular     08-NOV-2023
DEFINITION  .
SOURCE      synthetic DNA construct
  ORGANISM  synthetic DNA construct
COMMENT     Imported using the Genbank importer. File name:
            addgene-plasmid-113077-sequence-258261.gbk Expresses enCas9 fused
            to PolI3M-TBD in E. coli. contains a BsmbI-flanked GFP cassette for
            sgRNA cloning..
FEATURES             Location/Qualifiers
     misc_feature    303..337
                     /label="J23115 Promoter"
                     /ApEinfo_revcolor="#84b0dc"
                     /ApEinfo_fwdcolor="#84b0dc"
     RBS             493..504
                     /label="strong bacterial ribosome binding site (Elowitz and Leibler, 2000)"
                     /ApEinfo_revcolor="#f58a5e"
                     /ApEinfo_fwdcolor="#f58a5e"
     CDS             511..1224
                     /label="superfolder GFP"
                     /ApEinfo_revcolor="#b1ff67"
                     /ApEinfo_fwdcolor="#b1ff67"
                     /note="product: GFP variant that folds robustly even when fused to poorly folded proteins (Pedelacq et al., 2006) translation: MRKGEELFTGVVPILVELDGDVNGHKFSVRGEGEGDATNGKLTLKFICTTGKLPVPWPTLVTTLTYGVQCFARYPDHMKQHDFFKSAMPEGYVQERTISFKDDGTYKTRAEVKFEGDTLVNRIELKGIDFKEDGNILGHKLEYNFNSHNVYITADKQKNGIKANFKIRHNVEDGSVQLADHYQQNTPIGDGPVLLPDNHYLSTQSVLSKDPNEKRDHMVLLEFVTAAGITHGMDELYK"
     CDS             511..1224
                     /ApEinfo_revcolor="#84b0dc"
                     /ApEinfo_fwdcolor="#84b0dc"
                     /translation="MRKGEELFTGVVPILVELDGDVNGHKFSVRGEGEGDATNGKLTLKFICTTGKLPVPWPTLVTTLTYGVQCFARYPDHMKQHDFFKSAMPEGYVQERTISFKDDGTYKTRAEVKFEGDTLVNRIELKGIDFKEDGNILGHKLEYNFNSHNVYITADKQKNGIKANFKIRHNVEDGSVQLADHYQQNTPIGDGPVLLPDNHYLSTQSVLSKDPNEKRDHMVLLEFVTAAGITHGMDELYK"
     terminator      1236..1307
                     /label="rrnB T1 terminator"
                     /ApEinfo_revcolor="#f8d3a9"
                     /ApEinfo_fwdcolor="#f8d3a9"
                     /note="note: transcription terminator T1 from the E. coli rrnB gene"
     terminator      1323..1350
                     /label="T7Te terminator"
                     /ApEinfo_revcolor="#b7e6d7"
                     /ApEinfo_fwdcolor="#b7e6d7"
                     /note="note: phage T7 early transcription terminator"
     misc_feature    1341..1363
                     /label="Anneal"
                     /ApEinfo_revcolor="#b7e6d7"
                     /ApEinfo_fwdcolor="#b7e6d7"
     misc_feature    1377..1402
                     /label="Anneal"
                     /ApEinfo_revcolor="#75c6a9"
                     /ApEinfo_fwdcolor="#75c6a9"
     CDS             complement(1429..2244)
                     /label="KanR"
                     /ApEinfo_revcolor="#faac61"
                     /ApEinfo_fwdcolor="#faac61"
                     /note="gene: aph(3')-Ia product: aminoglycoside phosphotransferase note: confers resistance to kanamycin in bacteria or G418 (Geneticin(R)) in eukaryotes translation: MSHIQRETSCSRPRLNSNMDADLYGYKWARDNVGQSGATIYRLYGKPDAPELFLKHGKGSVANDVTDEMVRLNWLTEFMPLPTIKHFIRTPDDAWLLTTAIPGKTAFQVLEEYPDSGENIVDALAVFLRRLHSIPVCNCPFNSDRVFRLAQAQSRMNNGLVDASDFDDERNGWPVEQVWKEMHKLLPFSPDSVVTHGDFSLDNLIFDEGKLIGCIDVGRVGIADRYQDLAILWNCLGEFSPSLQKRLFQKYGIDNPDMNKLQFHLMLDEFF"
     CDS             complement(1429..2244)
                     /ApEinfo_revcolor="#84b0dc"
                     /ApEinfo_fwdcolor="#84b0dc"
                     /translation="MSHIQRETSCSRPRLNSNMDADLYGYKWARDNVGQSGATIYRLYGKPDAPELFLKHGKGSVANDVTDEMVRLNWLTEFMPLPTIKHFIRTPDDAWLLTTAIPGKTAFQVLEEYPDSGENIVDALAVFLRRLHSIPVCNCPFNSDRVFRLAQAQSRMNNGLVDASDFDDERNGWPVEQVWKEMHKLLPFSPDSVVTHGDFSLDNLIFDEGKLIGCIDVGRVGIADRYQDLAILWNCLGEFSPSLQKRLFQKYGIDNPDMNKLQFHLMLDEFF*"
     primer_bind     2152..2171
                     /label="Kan-R"
                     /ApEinfo_revcolor="#b7e6d7"
                     /ApEinfo_fwdcolor="#b7e6d7"
                     /note="note: Kanamycin resistance gene, reverse primer"
     primer_bind     2236..2255
                     /label="pENTR-R"
                     /ApEinfo_revcolor="#faac61"
                     /ApEinfo_fwdcolor="#faac61"
                     /note="note: pENTR vectors, reverse primer"
     misc_feature    complement(2285..2334)
                     /label="Promoter??"
                     /ApEinfo_revcolor="#d59687"
                     /ApEinfo_fwdcolor="#d59687"
     misc_feature    2375..2404
                     /label="Anneal"
                     /ApEinfo_revcolor="#c6c9d1"
                     /ApEinfo_fwdcolor="#c6c9d1"
     rep_origin      2473..3061
                     /label="ori"
                     /ApEinfo_revcolor="#b7e6d7"
                     /ApEinfo_fwdcolor="#b7e6d7"
                     /note="direction: RIGHT note: high-copy-number ColE1/pMB1/pBR322/pUC origin of replication"
     primer_bind     2962..2981
                     /label="pBR322ori-F"
                     /ApEinfo_revcolor="#b4abac"
                     /ApEinfo_fwdcolor="#b4abac"
                     /note="note: pBR322 origin, forward primer"
     primer_bind     3215..3232
                     /label="L4440"
                     /ApEinfo_revcolor="#d59687"
                     /ApEinfo_fwdcolor="#d59687"
                     /note="note: L4440 vector, forward primer"
     misc_feature    3247..3386
                     /label="bom"
                     /ApEinfo_revcolor="#9eafd2"
                     /ApEinfo_fwdcolor="#9eafd2"
                     /note="note: basis of mobility region from pBR322"
     primer_bind     complement(3312..3331)
                     /label="pRS-marker"
                     /ApEinfo_revcolor="#f8d3a9"
                     /ApEinfo_fwdcolor="#f8d3a9"
                     /note="note: pRS vectors, use to sequence yeast selectable marker"
     primer_bind     3472..3494
                     /label="pGEX 3'"
                     /ApEinfo_revcolor="#ff9ccd"
                     /ApEinfo_fwdcolor="#ff9ccd"
                     /note="note: pGEX vectors, reverse primer"
     CDS             complement(3488..3679)
                     /label="rop"
                     /ApEinfo_revcolor="#9eafd2"
                     /ApEinfo_fwdcolor="#9eafd2"
                     /note="gene: rop product: Rop protein, which maintains plasmids at low copynumber translation: MTKQEKTALNMARFIRSQTLTLLEKLNELDADEQADICESLHDHADELYRSCLARFGDDGENL"
     CDS             complement(3488..3679)
                     /ApEinfo_revcolor="#84b0dc"
                     /ApEinfo_fwdcolor="#84b0dc"
                     /translation="VTKQEKTALNMARFIRSQTLTLLEKLNELDADEQADICESLHDHADELYRSCLARFGDDGENL*"
     RBS             3809..3820
                     /label="strong bacterial ribosome binding site (Elowitz and Leibler, 2000)"
                     /ApEinfo_revcolor="#d59687"
                     /ApEinfo_fwdcolor="#d59687"
     CDS             3827..193
                     /label="CmR"
                     /ApEinfo_revcolor="#85dae9"
                     /ApEinfo_fwdcolor="#85dae9"
                     /note="gene: cat product: chloramphenicol acetyltransferase note: confers resistance to chloramphenicol translation: MEKKITGYTTVDISQWHRKEHFEAFQSVAQCTYNQTVQLDITAFLKTVKKNKHKF*PAFIHILARLMNAHPEFRMAMKDGELVIWDSVHPCYTVFHEQTETFSSLWSEYHDDFRQFLHIYSQDVACYGENLAYFPKGFIENMFFVSANPWVSFTSFDLNVANMDNFFAPVFTMGKYYTQGDKVLMPLAIQVHHAVCDGFHVGRMLNELQQYCDEWQGGA"
     CDS             3827..193
                     /ApEinfo_revcolor="#84b0dc"
                     /ApEinfo_fwdcolor="#84b0dc"
                     /translation="MEKKITGYTTVDISQWHRKEHFEAFQSVAQCTYNQTVQLDITAFLKTVKKNKHKF*PAFIHILARLMNAHPEFRMAMKDGELVIWDSVHPCYTVFHEQTETFSSLWSEYHDDFRQFLHIYSQDVACYGENLAYFPKGFIENMFFVSANPWVSFTSFDLNVANMDNFFAPVFTMGKYYTQGDKVLMPLAIQVHHAVCDGFHVGRMLNELQQYCDEWQGGA*"
     primer_bind     complement(3893..3912)
                     /label="CAT-R"
                     /ApEinfo_revcolor="#ff9ccd"
                     /ApEinfo_fwdcolor="#ff9ccd"
                     /note="note: Chloramphenicol resistance gene, reverse primer"
ORIGIN
        1 tgatttaaac gtggccaata tggacaactt cttcgccccc gttttcacca tgggcaaata
       61 ttatacgcaa ggcgacaagg tgctgatgcc gctggcgatt caggttcatc atgccgtttg
      121 tgatggcttc catgtcggca gaatgcttaa tgaattacaa cagtactgcg atgagtggca
      181 gggcggggcg taaggatcct aactcgagct cggtaccaaa ttccagaaaa gaggcctccc
      241 gaaagggggg ccttttttcg ttttggtccg ctgccaaacc agatgtcaac acagctacaa
      301 cgtttatagc tagctcagcc cttggtacaa tgctagctga gacggaaagt gaaacgtgat
      361 ttcatgcgtc attttgaaca ttttgtaaat cttatttaat aatgtgtgcg gcaattcaca
      421 tttaatttat gaatgttttc ttaacatcgc ggcaactcaa gaaacggcag gttcggatct
      481 tagctactag agaaagagga gaaatactag atgcgtaaag gcgaagagct gttcactggt
      541 gtcgtcccta ttctggtgga actggatggt gatgtcaacg gtcataagtt ttccgtgcgt
      601 ggcgagggtg aaggtgacgc aactaatggt aaactgacgc tgaagttcat ctgtactact
      661 ggtaaactgc cggttccttg gccgactctg gtaacgacgc tgacttatgg tgttcagtgc
      721 tttgctcgtt atccggacca tatgaagcag catgacttct tcaagtccgc catgccggaa
      781 ggctatgtgc aggaacgcac gatttccttt aaggatgacg gcacgtacaa aacgcgtgcg
      841 gaagtgaaat ttgaaggcga taccctggta aaccgcattg agctgaaagg cattgacttt
      901 aaagaggacg gcaatatcct gggccataag ctggaataca attttaacag ccacaatgtt
      961 tacatcaccg ccgataaaca aaaaaatggc attaaagcga attttaaaat tcgccacaac
     1021 gtggaggatg gcagcgtgca gctggctgat cactaccagc aaaacactcc aatcggtgat
     1081 ggtcctgttc tgctgccaga caatcactat ctgagcacgc aaagcgttct gtctaaagat
     1141 ccgaacgaga aacgcgatca tatggttctg ctggagttcg taaccgcagc gggcatcacg
     1201 catggtatgg atgaactgta caaatgacca ggcatcaaat aaaacgaaag gctcagtcga
     1261 aagactgggc ctttcgtttt atctgttgtt tgtcggtgaa cgctctctac tagagtcaca
     1321 ctggctcacc ttcgggtggg cctttctgcg tttatacgtc tcaCAGATAA AATATTcgaa
     1381 ccactagtgc actgcagtac agtgttacaa ccaattaacc aattctgatt agaaaaactc
     1441 atcgagcatc aaatgaaact gcaatttatt catatcagga ttatcaatac catatttttg
     1501 aaaaagccgt ttctgtaatg aaggagaaaa ctcaccgagg cagttccata ggatggcaag
     1561 atcctggtat cggtctgcga ttccgactcg tccaacatca atacaaccta ttaatttccc
     1621 ctcgtcaaaa ataaggttat caagtgagaa atcaccatga gtgacgactg aatccggtga
     1681 gaatggcaaa agcttatgca tttctttcca gacttgttca acaggccagc cattacgctc
     1741 gtcatcaaaa tcactcgcat caaccaaacc gttattcatt cgtgattgcg cctgagcgag
     1801 gcgaaatacg cgatcgctgt taaaaggaca attacaaaca ggaatcgaat gcaaccggcg
     1861 caggaacact gccagcgcat caacaatatt ttcacctgaa tcaggatatt cttctaatac
     1921 ctggaatgct gttttcccgg ggatcgcagt ggtgagtaac catgcatcat caggagtacg
     1981 gataaaatgc ttgatggtcg gaagaggcat aaattccgtc agccagttta gtctgaccat
     2041 ctcatctgta acatcattgg caacgctacc tttgccatgt ttcagaaaca actctggcgc
     2101 atcgggcttc ccatacaatc gatagattgt cgcacctgat tgcccgacat tatcgcgagc
     2161 ccatttatac ccatataaat cagcatccat gttggaattt aatcgcggcc tggagcaaga
     2221 cgtttcccgt tgaatatggc tcataacacc ccttgtatta ctgtttatgt aagcagacag
     2281 ttttattgtt catgatgata tatttttatc ttgtgcaatg taacatcaga gattttgaga
     2341 cacaacgtgg ctttgttgaa taaatcgaac ttttgctgag ttgaaggatc aggagttcat
     2401 gaccaaaatc ccttaacgtg agttttcgtt ccactgagcg tcagaccccg tagaaaagat
     2461 caaaggatct tcttgagatc ctttttttct gcgcgtaatc tgctgcttgc aaacaaaaaa
     2521 accaccgcta ccagcggtgg tttgtttgcc ggatcaagag ctaccaactc tttttccgaa
     2581 ggtaactggc ttcagcagag cgcagatacc aaatactgtc cttctagtgt agccgtagtt
     2641 aggccaccac ttcaagaact ctgtagcacc gcctacatac ctcgctctgc taatcctgtt
     2701 accagtggct gctgccagtg gcgataagtc gtgtcttacc gggttggact caagacgata
     2761 gttaccggat aaggcgcagc ggtcgggctg aacggggggt tcgtgcacac agcccagctt
     2821 ggagcgaacg acctacaccg aactgagata cctacagcgt gagctatgag aaagcgccac
     2881 gcttcccgaa gggagaaagg cggacaggta tccggtaagc ggcagggtcg gaacaggaga
     2941 gcgcacgagg gagcttccag ggggaaacgc ctggtatctt tatagtcctg tcgggtttcg
     3001 ccacctctga cttgagcgtc gatttttgtg atgctcgtca ggggggcgga gcctatggaa
     3061 aaacgccagc aacgcggcct ttttacggtt cctggccttt tgctggcctt ttgctcacat
     3121 gttctttcct gcgttatccc ctgattctgt ggataaccgt attaccgcct ttgagtgagc
     3181 tgataccgct cgccgcagcc gaacgaccga gcgcagcgag tcagtgagcg aggaagcgga
     3241 agagcgcctg atgcggtatt ttctccttac gcatctgtgc ggtatttcac accgcaatgg
     3301 tgcactctca gtacaatctg ctctgatgcc gcatagttaa gccagtatac actccgctat
     3361 cgctacgtga ctgggtcatg gctgcgcccc gacacccgcc aacacccgct gacgcgccct
     3421 gacgggcttg tctgctcccg gcatccgctt acagacaagc tgtgaccttc tccgggagct
     3481 gcatgtgtca gaggttttca ccgtcatcac cgaaacgcgc gaggcagctg cggtaaagct
     3541 catcagcgtg gtcgtgaagc gattcacaga tgtctgcctg ttcatccgcg tccagctcgt
     3601 tgagtttctc cagaagcgtt aatgtctggc ttctgataaa gcgggccatg ttaagggcgg
     3661 ttttttcctg tttggtcact gatgcctccg tgtaaggggg atttctgttc atccctgaat
     3721 tcgcatctag actgaactgg ccgataattg cagacgaacg gatttacttt acagctagct
     3781 cagtcctagg tattatgcta gcgctagcaa agaggagaaa agatctatgg agaaaaaaat
     3841 cactggatat accaccgttg atatatccca atggcatcgt aaagaacatt ttgaggcatt
     3901 tcagtcagtt gctcaatgta cctataacca gaccgttcag ctggatatta cggccttttt
     3961 aaagaccgta aagaaaaata agcacaagtt ttaaccggcc tttattcaca ttcttgcccg
     4021 cctgatgaat gctcatccgg aatttcgtat ggcaatgaaa gacggtgagc tggtgatatg
     4081 ggatagtgtt cacccttgtt acaccgtttt ccatgagcaa actgaaacgt tttcatcgct
     4141 ctggagtgaa taccacgacg atttccggca gtttctacac atatattcgc aagatgtggc
     4201 gtgttacggt gaaaacctgg cctatttccc taaagggttt attgagaata tgtttttcgt
     4261 ttcagccaat ccctgggtga gtttcaccag ttt
//
