# Supplementary material for: Efficient natural plasmid transformation of Vibrio natriegens enables zero-capital molecular biology
Source: PNAS Nexus. 2024 Feb 13;3(2):pgad444. doi: 10.1093/pnasnexus/pgad444 (PMC10863642; doi:10.1093/pnasnexus/pgad444)
Supplement: pgad444_Supplementary_Data [file pgad444_supplementary_data.zip › PNASNEXUS-PNASNEXUS-2023-00682R-s11.gb]

LOCUS       pDS5.34:_pBR322_backbo 13086 bp ds-DNA     circular     08-NOV-2023
DEFINITION  .
SOURCE      synthetic DNA construct
  ORGANISM  synthetic DNA construct
COMMENT     Imported using the Genbank importer. File name:
            addgene-plasmid-113077-sequence-258261.gbk Expresses enCas9 fused
            to PolI3M-TBD in E. coli. contains a BsmbI-flanked GFP cassette for
            sgRNA cloning..
FEATURES             Location/Qualifiers
     primer_bind     160..177
                     /label="L4440"
                     /ApEinfo_revcolor="#d59687"
                     /ApEinfo_fwdcolor="#d59687"
                     /note="note: L4440 vector, forward primer"
     misc_feature    192..331
                     /label="bom"
                     /ApEinfo_revcolor="#9eafd2"
                     /ApEinfo_fwdcolor="#9eafd2"
                     /note="note: basis of mobility region from pBR322"
     primer_bind     complement(257..276)
                     /label="pRS-marker"
                     /ApEinfo_revcolor="#f8d3a9"
                     /ApEinfo_fwdcolor="#f8d3a9"
                     /note="note: pRS vectors, use to sequence yeast selectable marker"
     primer_bind     417..439
                     /label="pGEX 3'"
                     /ApEinfo_revcolor="#ff9ccd"
                     /ApEinfo_fwdcolor="#ff9ccd"
                     /note="note: pGEX vectors, reverse primer"
     CDS             complement(433..624)
                     /label="rop"
                     /ApEinfo_revcolor="#9eafd2"
                     /ApEinfo_fwdcolor="#9eafd2"
                     /note="gene: rop product: Rop protein, which maintains plasmids at low copynumber translation: MTKQEKTALNMARFIRSQTLTLLEKLNELDADEQADICESLHDHADELYRSCLARFGDDGENL"
     CDS             complement(433..624)
                     /ApEinfo_revcolor="#84b0dc"
                     /ApEinfo_fwdcolor="#84b0dc"
                     /translation="VTKQEKTALNMARFIRSQTLTLLEKLNELDADEQADICESLHDHADELYRSCLARFGDDGENL*"
     RBS             754..765
                     /label="strong bacterial ribosome binding site (Elowitz and Leibler, 2000)"
                     /ApEinfo_revcolor="#d59687"
                     /ApEinfo_fwdcolor="#d59687"
     CDS             772..1431
                     /label="CmR"
                     /ApEinfo_revcolor="#85dae9"
                     /ApEinfo_fwdcolor="#85dae9"
                     /note="gene: cat product: chloramphenicol acetyltransferase note: confers resistance to chloramphenicol translation: MEKKITGYTTVDISQWHRKEHFEAFQSVAQCTYNQTVQLDITAFLKTVKKNKHKF*PAFIHILARLMNAHPEFRMAMKDGELVIWDSVHPCYTVFHEQTETFSSLWSEYHDDFRQFLHIYSQDVACYGENLAYFPKGFIENMFFVSANPWVSFTSFDLNVANMDNFFAPVFTMGKYYTQGDKVLMPLAIQVHHAVCDGFHVGRMLNELQQYCDEWQGGA"
     CDS             772..1431
                     /ApEinfo_revcolor="#84b0dc"
                     /ApEinfo_fwdcolor="#84b0dc"
                     /translation="MEKKITGYTTVDISQWHRKEHFEAFQSVAQCTYNQTVQLDITAFLKTVKKNKHKF*PAFIHILARLMNAHPEFRMAMKDGELVIWDSVHPCYTVFHEQTETFSSLWSEYHDDFRQFLHIYSQDVACYGENLAYFPKGFIENMFFVSANPWVSFTSFDLNVANMDNFFAPVFTMGKYYTQGDKVLMPLAIQVHHAVCDGFHVGRMLNELQQYCDEWQGGA*"
     primer_bind     complement(838..857)
                     /label="CAT-R"
                     /ApEinfo_revcolor="#ff9ccd"
                     /ApEinfo_fwdcolor="#ff9ccd"
                     /note="note: Chloramphenicol resistance gene, reverse primer"
     misc_feature    1517..1540
                     /label="Anneal"
                     /ApEinfo_revcolor="#d59687"
                     /ApEinfo_fwdcolor="#d59687"
     misc_feature    1541..1569
                     /label="Anneal"
                     /ApEinfo_revcolor="#ff9ccd"
                     /ApEinfo_fwdcolor="#ff9ccd"
     CDS             1541..1799
                     /label="glpK CDS"
                     /ApEinfo_revcolor="#85dae9"
                     /ApEinfo_fwdcolor="#85dae9"
                     /note="locus_tag: MEBKCIEB_02295 EC_number: 2.7.1.30 inference: similar to AA sequence:UniProtKB:P0A6F3 transl_table: 11 product: Glycerol kinase db_xref: COG:COG0554 translation: MTEQKYIVALDQGTTSSRAVILDHDANIVSVAQREFTQIYPQAGWVEHDPMEIWATQSSTLVEALAKSGIRSDQLAAIGITNQRETTIVWNKETGKPVYNAIVWQCRRTAEICEDLKRRGLEDYVRDNTGLVLDPYFSGTKVKWILDNVEGAREDAEAGKLLFGTVDTWLVWKMTQGRVHVTDYTNASRTMLFNINDLCWDQKLLDELGIPASMMPEVKRSSEIYGKTNIGGKGGTRIPIAGIAGDQQAALYGQMCVEAGQAKNTYGTGCFLLMNTGQEKVTSTHGLLTTLACGPKGEPAYALEGAVFMGGASIQWLRDELKILNGAEDSEYFATKVDTSNGVYVVPAFTGLGAPYWDAYARGTIVGLTRGVNSNHIIRATLEGIAYQTRDVLDAMQADSGIQLANLRVDGGAVANNFLMQFQSDVLNTQVLRPEVTEVTALGAAYLAGLAVGYWDSLDELQGKAVIDRTFEPHDDEEKRNRRYKGWKRAVKCAQTWSELHDEDD"
     CDS             1979..2773
                     /label="glpR CDS"
                     /ApEinfo_revcolor="#ff9ccd"
                     /ApEinfo_fwdcolor="#ff9ccd"
                     /note="locus_tag: MEBKCIEB_02296 inference: similar to AA sequence:UniProtKB:P0ACL0 transl_table: 11 product: Glycerol-3-phosphate regulon repressor db_xref: COG:COG1349 translation: MKQIPRHQQIVELVKKQGYVSTDELVERFNVSPQTIRRDLNELADDNRIRRYHGGATIPLSSENTSYNTRKALNFNEKDVIAEEVVKHIPDGATLFIDIGTTPEAVARALNKNHKQLRVVTNNINVATILYPNPEIKVILAGGEVRNRDGGIVGEATLDFVKQFRLDFGILGISGIDFDGSLLDFDYHEVRVKQVIIDNSRSVFLAVDHTKFGRNAMVKLGNIAQLNMIFTNKQPPEEILSILKEASIPLEVVDANGATDEENK"
     CDS             1979..2773
                     /ApEinfo_revcolor="#84b0dc"
                     /ApEinfo_fwdcolor="#84b0dc"
                     /translation="VKQIPRHQQIVELVKKQGYVSTDELVERFNVSPQTIRRDLNELADDNRIRRYHGGATIPLSSENTSYNTRKALNFNEKDVIAEEVVKHIPDGATLFIDIGTTPEAVARALNKNHKQLRVVTNNINVATILYPNPEIKVILAGGEVRNRDGGIVGEATLDFVKQFRLDFGILGISGIDFDGSLLDFDYHEVRVKQVIIDNSRSVFLAVDHTKFGRNAMVKLGNIAQLNMIFTNKQPPEEILSILKEASIPLEVVDANGATDEENK*"
     CDS             2949..4508
                     /label="glpD CDS"
                     /ApEinfo_revcolor="#f58a5e"
                     /ApEinfo_fwdcolor="#f58a5e"
                     /note="locus_tag: MEBKCIEB_02297 EC_number: 1.1.5.3 inference: similar to AA sequence:UniProtKB:P13035 transl_table: 11 product: Aerobic glycerol-3-phosphate dehydrogenase db_xref: COG:COG0578 translation: MSIQKNASTTDSSTPLDLIIIGGGINGAGIAADAAGRGLSVGLYEANDFASATSSASSKLIHGGLRYLEHYEFRLVSEALAEREVILRKAPHVALPMRFRLPHRPFLRPAWMIRCGLFLYDNLGKRTTLPGSKTVNLAKSGLLKPEIKTGFEYSDCWVDDARLVLLNVLAARENHAEVRNYCRVEKAHRESGIWHVTIHDTMTDQRFERKAKALVNAAGPWVKQFFDEGLEQASPRNIRLIKGSHIVVPRIHNEPQAYILQNKDNRIVFMIPYLDKFSIVGTTDVEYKGDPREVAISDDEVDYLIDIVNQHFVHQLSREDVVWTYSGVRPLCDDESDSPQAITRDYTLELDAEFDQAPLLSVFGGKLTTYRKLGEAAMKKLAPFLPQMGGNWTANQALPGGNFSCSREQLAKQIHAKYAWAPKALILRYVTQFGTQTWELMKGATSEADLGQAFSTQAGGVYQREIDYLMNHEMALTDEDILWRRTKIGLYMSDEEKLSLAEYLKEKLQQKVVNLSQVG"
     CDS             2949..4508
                     /ApEinfo_revcolor="#84b0dc"
                     /ApEinfo_fwdcolor="#84b0dc"
                     /translation="MSIQKNASTTDSSTPLDLIIIGGGINGAGIAADAAGRGLSVGLYEANDFASATSSASSKLIHGGLRYLEHYEFRLVSEALAEREVILRKAPHVALPMRFRLPHRPFLRPAWMIRCGLFLYDNLGKRTTLPGSKTVNLAKSGLLKPEIKTGFEYSDCWVDDARLVLLNVLAARENHAEVRNYCRVEKAHRESGIWHVTIHDTMTDQRFERKAKALVNAAGPWVKQFFDEGLEQASPRNIRLIKGSHIVVPRIHNEPQAYILQNKDNRIVFMIPYLDKFSIVGTTDVEYKGDPREVAISDDEVDYLIDIVNQHFVHQLSREDVVWTYSGVRPLCDDESDSPQAITRDYTLELDAEFDQAPLLSVFGGKLTTYRKLGEAAMKKLAPFLPQMGGNWTANQALPGGNFSCSREQLAKQIHAKYAWAPKALILRYVTQFGTQTWELMKGATSEADLGQAFSTQAGGVYQREIDYLMNHEMALTDEDILWRRTKIGLYMSDEEKLSLAEYLKEKLQQKVVNLSQVG*"
     misc_feature    4514..4516
                     /label="PAM"
                     /ApEinfo_revcolor="#b4abac"
                     /ApEinfo_fwdcolor="#b4abac"
     misc_feature    4517..4519
                     /label="Counterselect"
                     /ApEinfo_revcolor="#9eafd2"
                     /ApEinfo_fwdcolor="#9eafd2"
     terminator      4520..4571
                     /label="L3S1P53 "
                     /ApEinfo_revcolor="#84b0dc"
                     /ApEinfo_fwdcolor="#84b0dc"
                     /created_by="Daniel"
     unsure          4572..4575
                     /label="Prom overhang; Prom overhang"
                     /ApEinfo_revcolor="#f8d3a9"
                     /ApEinfo_fwdcolor="#f8d3a9"
                     /created_by="Daniel"
                     /modified_by="Daniel"
     terminator      complement(4578..4832)
                     /label="IOT"
                     /ApEinfo_revcolor="#85dae9"
                     /ApEinfo_fwdcolor="#85dae9"
                     /created_by="annaf"
     misc_feature    4812..4841
                     /label="Anneal"
                     /ApEinfo_revcolor="#84b0dc"
                     /ApEinfo_fwdcolor="#84b0dc"
     misc_feature    4842..4858
                     /label="Anneal"
                     /ApEinfo_revcolor="#faac61"
                     /ApEinfo_fwdcolor="#faac61"
     misc_feature    complement(4842..5932)
                     /label="lacI"
                     /ApEinfo_revcolor="#75c6a9"
                     /ApEinfo_fwdcolor="#75c6a9"
     misc_feature    4842..8314
                     /label="Insert from pMMB"
                     /ApEinfo_revcolor="#f58a5e"
                     /ApEinfo_fwdcolor="#f58a5e"
     CDS             complement(4985..5800)
                     /label="ORF frame 1"
                     /ApEinfo_revcolor="#84b0dc"
                     /ApEinfo_fwdcolor="#84b0dc"
                     /translation="MAELNYIPNRVAQQLAGKQSLLIGVATSSLALHAPSQIVAAIKSRADQLGASVVVSMVERSGVEACKAAVHNLLAQRVSGLIINYPLDDQDAIAVEAACTNVPALFLDVSDQTPINSIIFSHEDGTRLGVEHLVALGHQQIALLAGPLSSVSARLRLAGWHKYLTRNQIQPIAEREGDWSAMSGFQQTMQMLNEGIVPTAMLVANDQMALGAMRAITESGLRVGADISVVGYDDTEDSSCYIPPLTTIKQDFRLLGQTTWTACCNSLRARR*"
     promoter        6232..6260
                     /label="tac_promoter"
                     /ApEinfo_revcolor="#9eafd2"
                     /ApEinfo_fwdcolor="#9eafd2"
     misc_feature    6237..6261
                     /label="ABD598"
                     /ApEinfo_revcolor="#84b0dc"
                     /ApEinfo_fwdcolor="#84b0dc"
     misc_feature    6272..6294
                     /label="M13_pUC_rev_primer"
                     /ApEinfo_revcolor="#c7b0e3"
                     /ApEinfo_fwdcolor="#c7b0e3"
     misc_feature    6306..6899
                     /label="tfoX gene - from cholerae"
                     /ApEinfo_revcolor="#d6b295"
                     /ApEinfo_fwdcolor="#d6b295"
     CDS             6306..6899
                     /ApEinfo_revcolor="#84b0dc"
                     /ApEinfo_fwdcolor="#84b0dc"
                     /translation="MDMNEQQFFDYVTKFGAYQKRSMFGGIGLFQHDAMYVLVSEDRIFVRGGEELDPELLALGCEKYRHVKKQTTATVNYYDITELYEQHHPELDSIIERSIQFSVNQREFQRSAASRRLRDLPNMQLTLERMVKKAGIDDVETFMSLGAPEVFNKVRQAYGSDVDVKLLWKFAGAIEGIHWKLLQEPRKRQLLESCQQR*"
     misc_feature    complement(6968..6985)
                     /label="pTrcHis_rev_primer"
                     /ApEinfo_revcolor="#faac61"
                     /ApEinfo_fwdcolor="#faac61"
     misc_feature    complement(6968..6985)
                     /label="pBAD_rev_primer"
                     /ApEinfo_revcolor="#b1ff67"
                     /ApEinfo_fwdcolor="#b1ff67"
     misc_feature    complement(6968..6992)
                     /label="BBC185 pMMB67EH rev"
                     /ApEinfo_revcolor="#c7b0e3"
                     /ApEinfo_fwdcolor="#c7b0e3"
     terminator      7018..7175
                     /label="rrnB_terminator"
                     /ApEinfo_revcolor="#f58a5e"
                     /ApEinfo_fwdcolor="#f58a5e"
     terminator      7141..7184
                     /label="rrnB_T1_terminator"
                     /ApEinfo_revcolor="#d6b295"
                     /ApEinfo_fwdcolor="#d6b295"
     terminator      7316..7343
                     /label="rrnB_T2_terminator"
                     /ApEinfo_revcolor="#b4abac"
                     /ApEinfo_fwdcolor="#b4abac"
     promoter        7384..7412
                     /label="AmpR_promoter"
                     /ApEinfo_revcolor="#9eafd2"
                     /ApEinfo_fwdcolor="#9eafd2"
     gene            7454..8314
                     /label="Ampicillin"
                     /ApEinfo_revcolor="#ff9ccd"
                     /ApEinfo_fwdcolor="#ff9ccd"
                     /gene="Ampicillin"
     CDS             7454..8314
                     /label="Ampicillin"
                     /ApEinfo_revcolor="#84b0dc"
                     /ApEinfo_fwdcolor="#84b0dc"
                     /note="ORF frame 2"
                     /gene="Ampicillin"
                     /translation="MSIQHFRVALIPFFAAFCLPVFAHPETLVKVKDAEDQLGARVGYIELDLNSGKILESFRPEERFPMMSTFKVLLCGAVLSRVDAGQEQLGRRIHYSQNDLVEYSPVTEKHLTDGMTVRELCSAAITMSDNTAANLLLTTIGGPKELTAFLHNMGDHVTRLDRWEPELNEAIPNDERDTTMPVAMATTLRKLLTGELLTLASRQQLIDWMEADKVAGPLLRSALPAGWFIADKSGAGERGSRGIIAALGPDGKPSRIVVIYTTGSQATMDERNRQIAEIGASLIKHW*"
     misc_feature    8290..8314
                     /label="Anneal"
                     /ApEinfo_revcolor="#c7b0e3"
                     /ApEinfo_fwdcolor="#c7b0e3"
     unsure          8315..8318
                     /label="Ter Overhang"
                     /ApEinfo_revcolor="#b7e6d7"
                     /ApEinfo_fwdcolor="#b7e6d7"
                     /created_by="Daniel"
                     /modified_by="Daniel"
     unsure          complement(8315..8318)
                     /label="CDS Overhang"
                     /ApEinfo_revcolor="#ff9ccd"
                     /ApEinfo_fwdcolor="#ff9ccd"
                     /created_by="Daniel"
     misc_feature    8315..8320
                     /label="Buffer"
                     /ApEinfo_revcolor="#9eafd2"
                     /ApEinfo_fwdcolor="#9eafd2"
     misc_feature    8315..8337
                     /label="Anneal"
                     /ApEinfo_revcolor="#ffef86"
                     /ApEinfo_fwdcolor="#ffef86"
     unsure          8318..8320
                     /label="STOP"
                     /ApEinfo_revcolor="#c7b0e3"
                     /ApEinfo_fwdcolor="#c7b0e3"
                     /created_by="Daniel"
     terminator      8321..8359
                     /label="B1006"
                     /ApEinfo_revcolor="#d59687"
                     /ApEinfo_fwdcolor="#d59687"
                     /created_by="danie"
     unsure          complement(8360..8363)
                     /label="Term Overhang"
                     /ApEinfo_revcolor="#d6b295"
                     /ApEinfo_fwdcolor="#d6b295"
                     /created_by="Daniel"
                     /modified_by="Daniel"
     unsure          8364..8367
                     /label="LVL2 fusion site inverted"
                     /ApEinfo_revcolor="#c6c9d1"
                     /ApEinfo_fwdcolor="#c6c9d1"
                     /created_by="danie"
     unsure          8364..8367
                     /label="Fusion Site"
                     /ApEinfo_revcolor="#85dae9"
                     /ApEinfo_fwdcolor="#85dae9"
                     /created_by="daniel"
                     /modified_by="daniel"
     unsure          8368..8371
                     /label="Term Overhang"
                     /ApEinfo_revcolor="#ffef86"
                     /ApEinfo_fwdcolor="#ffef86"
                     /created_by="Daniel"
                     /modified_by="Daniel"
     unsure          complement(8368..8371)
                     /label="3`Connector Overhang"
                     /ApEinfo_revcolor="#b7e6d7"
                     /ApEinfo_fwdcolor="#b7e6d7"
                     /created_by="Daniel"
     misc_feature    8391..8407
                     /label="Counterselect"
                     /ApEinfo_revcolor="#b1ff67"
                     /ApEinfo_fwdcolor="#b1ff67"
     misc_feature    8427..8449
                     /label="Leftmost promoter?"
                     /ApEinfo_revcolor="#d6b295"
                     /ApEinfo_fwdcolor="#d6b295"
     CDS             8522..9469
                     /label="zntB CDS"
                     /ApEinfo_revcolor="#75c6a9"
                     /ApEinfo_fwdcolor="#75c6a9"
                     /note="locus_tag: MEBKCIEB_02298 inference: similar to AA sequence:UniProtKB:Q9EYX5 transl_table: 11 product: Zinc transport protein ZntB db_xref: COG:COG0598 translation: MGFMIEHWDFSTPIATQEATTSQEIKAKHWYHCERLHPDIRGWLEHNQVPKATVDHLLADESRPSFHPLDDENFMLILRGINMNENASPEDMLSIRILYFQGALISTRKIPSRAIMEIRQALAEQKGPKSLASLLNQIIEGLNGKIDLYLDTIEETLNHFDVNDESTYKHISAQKALISIKRFIRPQQYAIRDLLESSSDLVVSRPHQYRFAHNNITRINETIDFYLGEVALFQEEIKHNRDEKTNKNSYLFTLVATIFLPTSFLTGLLGINIGGMPGVDSATAFTWFCVALIIIFALEWLLLKRFGLTNKSDDE"
     CDS             8522..9469
                     /ApEinfo_revcolor="#84b0dc"
                     /ApEinfo_fwdcolor="#84b0dc"
                     /translation="MGFMIEHWDFSTPIATQEATTSQEIKAKHWYHCERLHPDIRGWLEHNQVPKATVDHLLADESRPSFHPLDDENFMLILRGINMNENASPEDMLSIRILYFQGALISTRKIPSRAIMEIRQALAEQKGPKSLASLLNQIIEGLNGKIDLYLDTIEETLNHFDVNDESTYKHISAQKALISIKRFIRPQQYAIRDLLESSSDLVVSRPHQYRFAHNNITRINETIDFYLGEVALFQEEIKHNRDEKTNKNSYLFTLVATIFLPTSFLTGLLGINIGGMPGVDSATAFTWFCVALIIIFALEWLLLKRFGLTNKSDDE*"
     CDS             complement(9526..10710)
                     /label="MEBKCIEB_02299"
                     /ApEinfo_revcolor="#d6b295"
                     /ApEinfo_fwdcolor="#d6b295"
                     /note="inference: ab initio prediction:Prodigal:2.6 transl_table: 11 product: hypothetical protein translation: MLNITDKKVEEKIPAWLRLGFRPFFLFGAIYAIVAIAMWVWMFQTGQPSALRVPALWWHVHEMLFGFSMAIVAGFVLTAVQNWTGINGTKHYTLLAIFALWLAPRILLWTPIPLWLTSTIEALFLLFVAYEVGIRVYRSKGWRNLFFVPLFLLAIFANFASYATVKGMPPFSSSAVWHAMLWWFTLLLSVMGARVIPFFTARRFNFEKAQPLVWLDWLANLPLVMLFILSFFPVTFSQLGQPLMVFAGIAQLVRFLRWKPWLTLSEPLVWSLHAAYLCLPLSLLLRGAWGDAFASHNLIHLFAIGALGGLILAMISRVTMGHTGRMIYKGPNMSIAFAAVIAAAVVRSFAVIFDPARMMLWIDISGGLWIFAFGMFVWRFGFMLVTPRADGHPG"
     CDS             complement(9526..10710)
                     /ApEinfo_revcolor="#84b0dc"
                     /ApEinfo_fwdcolor="#84b0dc"
                     /translation="MLNITDKKVEEKIPAWLRLGFRPFFLFGAIYAIVAIAMWVWMFQTGQPSALRVPALWWHVHEMLFGFSMAIVAGFVLTAVQNWTGINGTKHYTLLAIFALWLAPRILLWTPIPLWLTSTIEALFLLFVAYEVGIRVYRSKGWRNLFFVPLFLLAIFANFASYATVKGMPPFSSSAVWHAMLWWFTLLLSVMGARVIPFFTARRFNFEKAQPLVWLDWLANLPLVMLFILSFFPVTFSQLGQPLMVFAGIAQLVRFLRWKPWLTLSEPLVWSLHAAYLCLPLSLLLRGAWGDAFASHNLIHLFAIGALGGLILAMISRVTMGHTGRMIYKGPNMSIAFAAVIAAAVVRSFAVIFDPARMMLWIDISGGLWIFAFGMFVWRFGFMLVTPRADGHPG*"
     CDS             10924..11407
                     /label="MEBKCIEB_02300"
                     /ApEinfo_revcolor="#9eafd2"
                     /ApEinfo_fwdcolor="#9eafd2"
                     /note="inference: ab initio prediction:Prodigal:2.6 transl_table: 11 product: hypothetical protein translation: MYIFGYGSLINSASRKLTGQTGAAIPVIAHGLVRYWGKIDESYTLSPLVVNEGQGQVNGVLLEVNDEALAEFDRRERGYHRIQLRPDQIETDQPFNPDHAIWVYVKDEPLPPCSNSPIMQSYVDTVLAGCLEVSHSFAEHFVRHTVGWQHAKENDRHQPKYGNLAGVHDHHYELIDALIEKGA"
     misc_feature    11382..11407
                     /label="Anneal"
                     /ApEinfo_revcolor="#d59687"
                     /ApEinfo_fwdcolor="#d59687"
     misc_feature    11408..11428
                     /label="Anneal"
                     /ApEinfo_revcolor="#b1ff67"
                     /ApEinfo_fwdcolor="#b1ff67"
     CDS             complement(11460..12275)
                     /label="KanR"
                     /ApEinfo_revcolor="#faac61"
                     /ApEinfo_fwdcolor="#faac61"
                     /note="gene: aph(3')-Ia product: aminoglycoside phosphotransferase note: confers resistance to kanamycin in bacteria or G418 (Geneticin(R)) in eukaryotes translation: MSHIQRETSCSRPRLNSNMDADLYGYKWARDNVGQSGATIYRLYGKPDAPELFLKHGKGSVANDVTDEMVRLNWLTEFMPLPTIKHFIRTPDDAWLLTTAIPGKTAFQVLEEYPDSGENIVDALAVFLRRLHSIPVCNCPFNSDRVFRLAQAQSRMNNGLVDASDFDDERNGWPVEQVWKEMHKLLPFSPDSVVTHGDFSLDNLIFDEGKLIGCIDVGRVGIADRYQDLAILWNCLGEFSPSLQKRLFQKYGIDNPDMNKLQFHLMLDEFF"
     CDS             complement(11460..12275)
                     /ApEinfo_revcolor="#84b0dc"
                     /ApEinfo_fwdcolor="#84b0dc"
                     /translation="MSHIQRETSCSRPRLNSNMDADLYGYKWARDNVGQSGATIYRLYGKPDAPELFLKHGKGSVANDVTDEMVRLNWLTEFMPLPTIKHFIRTPDDAWLLTTAIPGKTAFQVLEEYPDSGENIVDALAVFLRRLHSIPVCNCPFNSDRVFRLAQAQSRMNNGLVDASDFDDERNGWPVEQVWKEMHKLLPFSPDSVVTHGDFSLDNLIFDEGKLIGCIDVGRVGIADRYQDLAILWNCLGEFSPSLQKRLFQKYGIDNPDMNKLQFHLMLDEFF*"
     primer_bind     12183..12202
                     /label="Kan-R"
                     /ApEinfo_revcolor="#b7e6d7"
                     /ApEinfo_fwdcolor="#b7e6d7"
                     /note="note: Kanamycin resistance gene, reverse primer"
     primer_bind     12267..12286
                     /label="pENTR-R"
                     /ApEinfo_revcolor="#faac61"
                     /ApEinfo_fwdcolor="#faac61"
                     /note="note: pENTR vectors, reverse primer"
     misc_feature    complement(12316..12365)
                     /label="Promoter??"
                     /ApEinfo_revcolor="#d59687"
                     /ApEinfo_fwdcolor="#d59687"
     misc_feature    12406..12435
                     /label="Anneal"
                     /ApEinfo_revcolor="#c6c9d1"
                     /ApEinfo_fwdcolor="#c6c9d1"
     rep_origin      12504..6
                     /label="ori"
                     /ApEinfo_revcolor="#b7e6d7"
                     /ApEinfo_fwdcolor="#b7e6d7"
                     /note="direction: RIGHT note: high-copy-number ColE1/pMB1/pBR322/pUC origin of replication"
     primer_bind     12993..13012
                     /label="pBR322ori-F"
                     /ApEinfo_revcolor="#b4abac"
                     /ApEinfo_fwdcolor="#b4abac"
                     /note="note: pBR322 origin, forward primer"
ORIGIN
        1 tggaaaaacg ccagcaacgc ggccttttta cggttcctgg ccttttgctg gccttttgct
       61 cacatgttct ttcctgcgtt atcccctgat tctgtggata accgtattac cgcctttgag
      121 tgagctgata ccgctcgccg cagccgaacg accgagcgca gcgagtcagt gagcgaggaa
      181 gcggaagagc gcctgatgcg gtattttctc cttacgcatc tgtgcggtat ttcacaccgc
      241 aatggtgcac tctcagtaca atctgctctg atgccgcata gttaagccag tatacactcc
      301 gctatcgcta cgtgactggg tcatggctgc gccccgacac ccgccaacac ccgctgacgc
      361 gccctgacgg gcttgtctgc tcccggcatc cgcttacaga caagctgtga ccttctccgg
      421 gagctgcatg tgtcagaggt tttcaccgtc atcaccgaaa cgcgcgaggc agctgcggta
      481 aagctcatca gcgtggtcgt gaagcgattc acagatgtct gcctgttcat ccgcgtccag
      541 ctcgttgagt ttctccagaa gcgttaatgt ctggcttctg ataaagcggg ccatgttaag
      601 ggcggttttt tcctgtttgg tcactgatgc ctccgtgtaa gggggatttc tgttcatccc
      661 tgaattcgca tctagactga actggccgat aattgcagac gaacggattt actttacagc
      721 tagctcagtc ctaggtatta tgctagcgct agcaaagagg agaaaagatc tatggagaaa
      781 aaaatcactg gatataccac cgttgatata tcccaatggc atcgtaaaga acattttgag
      841 gcatttcagt cagttgctca atgtacctat aaccagaccg ttcagctgga tattacggcc
      901 tttttaaaga ccgtaaagaa aaataagcac aagttttaac cggcctttat tcacattctt
      961 gcccgcctga tgaatgctca tccggaattt cgtatggcaa tgaaagacgg tgagctggtg
     1021 atatgggata gtgttcaccc ttgttacacc gttttccatg agcaaactga aacgttttca
     1081 tcgctctgga gtgaatacca cgacgatttc cggcagtttc tacacatata ttcgcaagat
     1141 gtggcgtgtt acggtgaaaa cctggcctat ttccctaaag ggtttattga gaatatgttt
     1201 ttcgtttcag ccaatccctg ggtgagtttc accagttttg atttaaacgt ggccaatatg
     1261 gacaacttct tcgcccccgt tttcaccatg ggcaaatatt atacgcaagg cgacaaggtg
     1321 ctgatgccgc tggcgattca ggttcatcat gccgtttgtg atggcttcca tgtcggcaga
     1381 atgcttaatg aattacaaca gtactgcgat gagtggcagg gcggggcgta aggatcctaa
     1441 ctcgagctcg gtaccaaatt ccagaaaaga ggcctcccga aaggggggcc ttttttcgtt
     1501 ttggtccgct gccaaaccag atgtcaacac agctacaacg gcaattccag tctgacgtac
     1561 taaatacgca agtacttcgc cctgaagtca ctgaagtaac cgctctgggt gcagcttatc
     1621 tggcaggctt agcggtagga tattgggata gcctcgatga actgcaaggt aaagcggtaa
     1681 ttgatcgtac atttgagcct catgatgatg aagagaagcg taatcgtcgc tacaaaggct
     1741 ggaagcgtgc agtgaaatgt gctcaaactt ggtcagaact tcacgacgaa gacgattaat
     1801 cccctaccaa caccaacaaa gagcgccatt cgagcgctct ttttgcgtct tatccccgat
     1861 tccttgatcg ctttacttct cacaacgcgc aaattcgagc acaatatctc caaattactc
     1921 aatatatttc gaatgttaag cattgggagc tagctacccg tgcacaatgg agtcctaagt
     1981 gaagcaaata cctagacacc agcagattgt cgagttggtg aaaaaacaag gctatgtcag
     2041 cacggatgag ttggttgaac gattcaatgt cagcccacaa accatccgac gcgatctcaa
     2101 tgagctcgcc gacgataata gaattcgtcg ctatcacggt ggtgccacca tccctctcag
     2161 ctcggaaaat acctcttaca acacgcgtaa agcacttaac ttcaacgaaa aagatgtgat
     2221 tgcagaagag gtggtcaaac acatacctga tggcgcgacg ctctttatcg atatcggaac
     2281 gacgccggaa gccgttgcac gtgcactcaa taaaaaccac aaacaacttc gagtggtcac
     2341 taacaacatc aatgttgcga ccattcttta ccctaaccca gaaatcaaag tgatactggc
     2401 tggcggcgaa gttcgtaacc gcgatggtgg tattgtcggt gaagccactc tggacttcgt
     2461 aaaacaattc cgcctcgatt tcggtattct cggaatcagt ggtattgatt tcgatggttc
     2521 actgctggac ttcgattacc atgaagtacg agtaaaacag gttatcatcg ataacagtcg
     2581 cagcgtattt ctggccgtag accacactaa gtttggccgc aatgcgatgg tgaaactggg
     2641 caatatcgct cagttaaaca tgatatttac caataagcag ccacctgaag aaattctgtc
     2701 tattttaaaa gaagcctcca tccctcttga agttgtcgac gcaaacgggg cgacagacga
     2761 agaaaataaa taattcgctc aaacttgaac ctttaaatga cctctgcctt acttagacag
     2821 aggttttttt gtgcccaaat cacacaaaac gctcaaaaac gaaaataaca gatgaccaca
     2881 aacgaaacct aagataggat taagtcatgt tctaaaatgc tcgttcgctc accaaagagg
     2941 tcaaatttat gagtatacaa aaaaatgctt ccacaactga ctcatccact cctttagact
     3001 tgatcattat cggtggcggc attaacgggg ctggtatcgc tgctgatgct gcaggccgtg
     3061 gattaagtgt tggtttgtat gaagctaacg actttgcatc tgcaacctct tcagcaagct
     3121 ccaaacttat tcatggtgga ttacgctacc ttgaacacta cgagtttcgt ttagtttcgg
     3181 aagcgctcgc agaacgtgaa gtaatccttc gcaaagcacc tcatgttgcg ttacctatgc
     3241 gtttccgttt acctcatcgt ccatttttac gtccagcgtg gatgatccgc tgtggtttgt
     3301 tcctttacga taacttaggt aaacgcacta cgctcccagg cagcaagacc gttaatctgg
     3361 caaagtctgg cttgttaaaa ccggagataa aaaccggttt tgaatactcc gactgctggg
     3421 tagatgatgc tcgcttagtt ctacttaacg ttctcgcagc acgtgaaaac catgcagaag
     3481 ttcgtaacta ctgccgagta gaaaaagcgc atcgcgaaag cggcatctgg catgtcacaa
     3541 ttcacgacac aatgacagat caacgttttg aacgtaaagc gaaagcactg gttaacgctg
     3601 cgggaccgtg ggtaaaacag ttctttgatg aaggattaga gcaagcttct ccacgtaata
     3661 ttcgtttgat taaaggttcg cacattgttg ttcctcgtat ccacaacgaa cctcaggctt
     3721 atattctgca aaacaaagat aaccgcatcg tgtttatgat cccgtactta gataagttct
     3781 cgatcgtcgg taccacagat gtcgaataca aaggcgaccc acgagaagtt gcgatctctg
     3841 atgacgaagt cgattatctg atcgacattg ttaaccagca cttcgtccac cagctatcgc
     3901 gcgaagatgt ggtgtggaca tacagcggtg tgcgcccact gtgcgatgat gagtcagact
     3961 cgccacaggc gatcacgcga gactacacgc tagagctaga tgcagaattc gatcaagctc
     4021 cattactttc ggttttcggc ggtaaactaa cgacttaccg aaaactgggt gaagcggcga
     4081 tgaaaaagct ggcgccattc ctgccacaaa tgggcggtaa ctggacagca aaccaagctc
     4141 tgccgggcgg taacttcagc tgtagtcgcg aacaactggc gaaacagatc cacgccaagt
     4201 acgcctgggc accaaaagcg cttattctac gttacgtcac tcagtttgga acacaaacgt
     4261 gggagctaat gaagggagcg acaagtgaag ccgatttagg ccaagccttc tctacacaag
     4321 ccggtggcgt atatcagcgt gaaattgact acttgatgaa ccatgaaatg gccctgactg
     4381 acgaagacat tttatggcgt cgtaccaaga tcgggctcta catgagcgac gaagaaaagc
     4441 tatctcttgc agaatactta aaagaaaagt tacaacagaa agtcgtgaac ctctcacaag
     4501 tgggctaatg actccaatcc caattattga aggcctccca aatcgggggg ccttttttat
     4561 tgataacaaa aggagctcag ataaaatatt tgctcatgag cccgaagtgg cgagcccgat
     4621 cttccccatc ggtgatgtcg gcgatatagg cgccagcaac cgcacctgtg gcgccggtga
     4681 tgccggccac gatgcgtccg gcgtagagga tctgctcatg tttgacagct tatcatcgat
     4741 gcataatgtg cctgtcaaat ggacgaagca gggattctgc aaaccctatg ctactccctc
     4801 gagccgtcaa ttgtctgatt cgttaccaat taggatcctt aTCACTGCCC GCTTTCCAGT
     4861 CGGGAAACCT GTCGTGCCAG CTGCATTAAT GAATCGGCCA ACGCGCGGGG AGAGGCGGTT
     4921 TGCGTATTGG GCGCCAGGGT GGTTTTTCTT TTCACCAGTG AGACGGGCAA CAGCTGATTG
     4981 CCCTTCACCG CCTGGCCCTG AGAGAGTTGC AGCAAGCGGT CCACGTGGTT TGCCCCAGCA
     5041 GGCGAAAATC CTGTTTGATG GTGGTTAACG GCGGGATATA ACATGAGCTG TCTTCGGTAT
     5101 CGTCGTATCC CACTACCGAG ATATCCGCAC CAACGCGCAG CCCGGACTCG GTAATGGCGC
     5161 GCATTGCGCC CAGCGCCATC TGATCGTTGG CAACCAGCAT CGCAGTGGGA ACGATGCCCT
     5221 CATTCAGCAT TTGCATGGTT TGTTGAAAAC CGGACATGGC ACTCCAGTCG CCTTCCCGTT
     5281 CCGCTATCGG CTGAATTTGA TTGCGAGTGA GATATTTATG CCAGCCAGCC AGACGCAGAC
     5341 GCGCCGAGAC AGAACTTAAT GGGCCCGCTA ACAGCGCGAT TTGCTGGTGA CCCAATGCGA
     5401 CCAGATGCTC CACGCCCAGT CGCGTACCGT CTTCATGGGA GAAAATAATA CTGTTGATGG
     5461 GTGTCTGGTC AGAGACATCA AGAAATAACG CCGGAACATT AGTGCAGGCA GCTTCCACAG
     5521 CAATGGCATC CTGGTCATCC AGCGGATAGT TAATGATCAG CCCACTGACG CGTTGCGCGA
     5581 GAAGATTGTG CACCGCCGCT TTACAGGCTT CGACGCCGCT TCGTTCTACC ATCGACACCA
     5641 CCACGCTGGC ACCCAGTTGA TCGGCGCGAG ATTTAATCGC CGCGACAATT TGCGACGGCG
     5701 CGTGCAGGGC CAGACTGGAG GTGGCAACGC CAATCAGCAA CGACTGTTTG CCCGCCAGTT
     5761 GTTGTGCCAC GCGGTTGGGA ATGTAATTCA GCTCCGCCAT CGCCGCTTCC ACTTTTTCCC
     5821 GCGTTTTCGC AGAAACGTGG CTGGCCTGGT TCACCACGCG GGAAACGGTC TGATAAGAGA
     5881 CACCGGCATA CTCTGCGACA TCGTATAACG TTACTGGTTT CACATTCACC ACCCTGAATT
     5941 GACTCTCTTC CGGGCGCTAT CATGCCATAC CGCGAAAGGT TTTGCACCAT TCGATGGTGT
     6001 CAACGTAAAT GCCGCTTCGC CTTCGCGCGC GAATTGCAAG CTGATCCGGG CTTATCGACT
     6061 GCACGGTGCA CCAATGCTTC TGGCGTCAGG CAGCCATCGG AAGCTGTGGT ATGGCTGTGC
     6121 AGGTCGTAAA TCACTGCATA ATTCGTGTCG CTCAAGGCGC ACTCCCGTTC TGGATAATGT
     6181 TTTTTGCGCC GACATCATAA CGGTTCTGGC AAATATTCTG AAATGAGCTG TTGACAATTA
     6241 ATCATCGGCT CGTATAATGT GTGGAATTGT GAGCGGATAA CAATTTCACA CAGGAAACAG
     6301 AATTCATGGA TATGAATGAG CAACAGTTTT TCGACTACGT AACTAAGTTT GGCGCCTACC
     6361 AAAAACGCTC GATGTTTGGT GGTATTGGCT TGTTTCAACA CGACGCTATG TATGTGTTGG
     6421 TCAGTGAAGA CCGCATTTTT GTGCGTGGTG GAGAAGAGCT CGACCCTGAG CTCTTGGCCT
     6481 TAGGGTGCGA GAAATATCGC CATGTTAAAA AACAGACAAC GGCAACCGTA AACTATTACG
     6541 ACATCACTGA ACTGTATGAG CAACATCACC CTGAGCTAGA CTCGATTATT GAACGCTCGA
     6601 TTCAGTTTTC TGTGAATCAG CGGGAATTTC AACGCTCAGC AGCCAGTCGT CGTCTACGGG
     6661 ATTTACCCAA TATGCAACTG ACTTTGGAGC GTATGGTAAA AAAAGCGGGC ATTGACGATG
     6721 TGGAAACTTT TATGAGCCTC GGTGCGCCAG AAGTGTTTAA TAAGGTGCGT CAAGCTTATG
     6781 GAAGTGATGT CGATGTAAAA CTACTGTGGA AGTTTGCGGG TGCGATTGAA GGCATTCACT
     6841 GGAAACTGCT GCAAGAGCCG CGTAAGCGCC AACTGTTAGA AAGTTGTCAG CAGCGTTAAG
     6901 GATCCTCTAG AGTCGACCTG CAGGCATGCA AGCTTGGCTG TTTTGGCGGA TGAGAGAAGA
     6961 TTTTCAGCCT GATACAGATT AAATCAGAAC GCAGAAGCGG TCTGATAAAA CAGAATTTGC
     7021 CTGGCGGCAG TAGCGCGGTG GTCCCACCTG ACCCCATGCC GAACTCAGAA GTGAAACGCC
     7081 GTAGCGCCGA TGGTAGTGTG GGGTCTCCCC ATGCGAGAGT AGGGAACTGC CAGGCATCAA
     7141 ATAAAACGAA AGGCTCAGTC GAAAGACTGG GCCTTTCGTT TTATCTGTTG TTTGTCGGTG
     7201 AACGCTCTCC TGAGTAGGAC AAATCCGCCG GGAGCGGATT TGAACGTTGC GAAGCAACGG
     7261 CCCGGAGGGT GGCGGGCAGG ACGCCCGCCA TAAACTGCCA GGCATCAAAT TAAGCAGAAG
     7321 GCCATCCTGA CGGATGGCCT TTTTGCGTTT CTACAAACTC TTTTGTTTAT TTTTCTAAAT
     7381 ACATTCAAAT ATGTATCCGC TCATGAGACA ATAACCCTGA TAAATGCTTC AATAATATTG
     7441 AAAAAGGAAG AGTATGAGTA TTCAACATTT CCGTGTCGCC CTTATTCCCT TTTTTGCGGC
     7501 ATTTTGCCTT CCTGTTTTTG CTCACCCAGA AACGCTGGTG AAAGTAAAAG ATGCTGAAGA
     7561 TCAGTTGGGT GCACGAGTGG GTTACATCGA ACTGGATCTC AACAGCGGTA AGATCCTTGA
     7621 GAGTTTTCGC CCCGAAGAAC GTTTTCCAAT GATGAGCACT TTTAAAGTTC TGCTATGTGG
     7681 CGCGGTATTA TCCCGTGTTG ACGCCGGGCA AGAGCAACTC GGTCGCCGCA TACACTATTC
     7741 TCAGAATGAC TTGGTTGAGT ACTCACCAGT CACAGAAAAG CATCTTACGG ATGGCATGAC
     7801 AGTAAGAGAA TTATGCAGTG CTGCCATAAC CATGAGTGAT AACACTGCGG CCAACTTACT
     7861 TCTGACAACG ATCGGAGGAC CGAAGGAGCT AACCGCTTTT TTGCACAACA TGGGGGATCA
     7921 TGTAACTCGC CTTGATCGTT GGGAACCGGA GCTGAATGAA GCCATACCAA ACGACGAGCG
     7981 TGACACCACG ATGCCTGTAG CAATGGCAAC AACGTTGCGC AAACTATTAA CTGGCGAACT
     8041 ACTTACTCTA GCTTCCCGGC AACAATTAAT AGACTGGATG GAGGCGGATA AAGTTGCAGG
     8101 ACCACTTCTG CGCTCGGCCC TTCCGGCTGG CTGGTTTATT GCTGATAAAT CTGGAGCCGG
     8161 TGAGCGTGGG TCTCGCGGTA TCATTGCAGC ACTGGGGCCA GATGGTAAGC CCTCCCGTAT
     8221 CGTAGTTATC TACACGACGG GGAGTCAGGC AACTATGGAT GAACGAAATA GACAGATCGC
     8281 TGAGATAGGT GCCTCACTGA TTAAGCATTG GTAAgcttaa aaaaaaaaac cccgcccctg
     8341 acagggcggg gttttttttc gcttactagc gtataaacgc agaaaggccc ccgtgaccaa
     8401 gcctgcttcg tgcaggcttt gttgttttag cgctttcgga aatttttcgt agacttttcg
     8461 ctaaaaatgc aatcatactc attcaataga ctgcaagtaa tctcatgata aggaaaagaa
     8521 tatggggttt atgattgagc attgggattt ttcaacgcca atagcaactc aagaagcaac
     8581 gacatcacaa gaaatcaaag cgaaacattg gtaccactgc gaaagacttc atccagatat
     8641 tcgtggctgg ctggagcaca atcaagtgcc taaagcgacc gttgatcatt tactcgccga
     8701 tgaaagtcgc ccctcttttc accctctgga cgatgaaaac ttcatgttga ttctgcgtgg
     8761 catcaatatg aatgagaatg cgtctccaga agatatgctt agtattcgga ttttatattt
     8821 ccaaggtgcg ttgatttcaa cacggaaaat cccttcgcgt gcgattatgg aaatccgcca
     8881 ggccttggct gaacagaagg gaccaaagag tttggcaagc ctgcttaatc aaatcatcga
     8941 aggcttaaac gggaagattg atctttatct ggatacgatt gaagaaactc ttaatcattt
     9001 cgacgtgaac gatgagtcca cctataagca tatctccgct caaaaggcgc ttatttctat
     9061 caaacgcttt atacgtccgc agcaatatgc gatccgtgat ttgcttgaat caagctctga
     9121 tctggtggtt tccagaccac atcagtatcg attcgcgcac aacaacatta cgcgcattaa
     9181 cgaaaccatc gacttttatc tgggcgaagt ggcattattc caggaagaga ttaagcacaa
     9241 tcgcgatgaa aaaaccaata aaaacagtta tctgtttaca ctggttgcca ctattttctt
     9301 accgaccagt tttttaactg ggctactggg tattaatatc ggcggcatgc ctggcgtgga
     9361 ctctgcaact gccttcactt ggttctgcgt agcattaatt attatatttg ctctggagtg
     9421 gctgctgtta aaacgctttg ggttaactaa caaaagcgac gacgagtagt ttcgcgaaga
     9481 aacaataaag aggagatgcc ctctcctctt ttttacgctg tagctttatc ctggatgacc
     9541 gtcggcacgc ggagtaacca gcataaaacc aaatcgccat acaaacatgc caaatgcgaa
     9601 tatccacaat ccgccgctga tatctatcca caacatcatt ctggcagggt cgaaaatcac
     9661 agcaaaacta cgaaccacag ctgcggcaat aacggcagcg aaggcgatac tcatattggg
     9721 tcctttgtaa atcatacgcc ccgtatgccc catggtgaca cgcgaaatca tcgctaatat
     9781 caaaccgcct aaggcaccta tcgcgaataa gtgaatcagg ttatgacttg caaatgcatc
     9841 cccccaagct ccgcgcaaaa gtaaactcaa tggtaaacac aaatacgccg cgtgcagcga
     9901 ccaaaccagt ggctcactta aggttagcca tggcttccaa cgtaagaagc gaaccaactg
     9961 agcaatgcct gcaaacacca ttaaaggttg accaagttga gaaaaagtta cagggaagaa
    10021 gcttaagata aacaacatca ccaaaggaag gtttgccagc caatcaagcc ataccaacgg
    10081 ttgcgctttt tcgaagttaa aacggcgggc agtaaagaac ggaatgaccc gtgcacccat
    10141 taccgacaat aacaaggtaa accaccacag catagcgtgc caaaccgctg aagaggaaaa
    10201 tggtggcatg cccttcaccg tcgcgtagct ggcaaagtta gcaaagatcg ccaataagaa
    10261 cagcgggaca aaaaacagat ttcgccaccc tttagagcgg tatactcgga tccctacttc
    10321 ataagcgaca aacaataaaa ataacgcttc gatagtactc gttaaccaca aagggattgg
    10381 cgtccagagt aaaattctgg gcgcaagcca caaggcaaaa atagccaaca gtgtgtaatg
    10441 tttggtgcca tttattcccg tccagttttg taccgcagtt aacacaaagc cagcgacgat
    10501 cgccattgaa aaaccaaata acatttcatg cacatgccac caaagagcag gaacgcgcag
    10561 tgcactgggc tgtccggtct ggaacatcca cacccacatc gctatagcga cgatggcata
    10621 gatagcgcca aataggaaaa acggtcgaaa ccctaaacgc agccatgcag ggattttttc
    10681 ttccactttt ttatcggtga tattcagcat tttttggccc tcaagcttgt ttcgatgcag
    10741 gttgaatgat cggatcatta ttgccagccc agagattttc agcgacaaaa tggatactac
    10801 cataaacata cattaaaaat acatgttagg gagaagacta tactttgggg gtaaagtttg
    10861 tgcttctacg aagggttagg tataaagaaa ggcggttcgc aattaagtaa gggacgtaaa
    10921 cagatgtaca tattcggcta tggcagcttg attaattccg cttctcgaaa gttgacagga
    10981 caaacaggcg cagcgattcc agtcatcgca cacggattag ttcgctattg gggcaaaatc
    11041 gatgaaagtt acaccttgtc cccgctggtc gttaacgaag gacaaggaca ggtcaacggc
    11101 gtgctacttg aagtcaatga tgaagcttta gcagaattcg atcgtcgcga acgtggctat
    11161 catcgtattc aacttcgccc cgatcaaatt gaaacagacc aaccatttaa tcccgatcac
    11221 gctatttggg tttatgtaaa ggacgagcca ctgccgccct gctctaacag cccgataatg
    11281 caaagctacg ttgataccgt tttggctggt tgtctggagg tttcccactc ttttgccgaa
    11341 cactttgtta ggcataccgt gggttggcaa cacgcgaaag agaatgatcg tcatcaaccg
    11401 aaatacgcga accactagtg cactgcagta cagtgttaca accaattaac caattctgat
    11461 tagaaaaact catcgagcat caaatgaaac tgcaatttat tcatatcagg attatcaata
    11521 ccatattttt gaaaaagccg tttctgtaat gaaggagaaa actcaccgag gcagttccat
    11581 aggatggcaa gatcctggta tcggtctgcg attccgactc gtccaacatc aatacaacct
    11641 attaatttcc cctcgtcaaa aataaggtta tcaagtgaga aatcaccatg agtgacgact
    11701 gaatccggtg agaatggcaa aagcttatgc atttctttcc agacttgttc aacaggccag
    11761 ccattacgct cgtcatcaaa atcactcgca tcaaccaaac cgttattcat tcgtgattgc
    11821 gcctgagcga ggcgaaatac gcgatcgctg ttaaaaggac aattacaaac aggaatcgaa
    11881 tgcaaccggc gcaggaacac tgccagcgca tcaacaatat tttcacctga atcaggatat
    11941 tcttctaata cctggaatgc tgttttcccg gggatcgcag tggtgagtaa ccatgcatca
    12001 tcaggagtac ggataaaatg cttgatggtc ggaagaggca taaattccgt cagccagttt
    12061 agtctgacca tctcatctgt aacatcattg gcaacgctac ctttgccatg tttcagaaac
    12121 aactctggcg catcgggctt cccatacaat cgatagattg tcgcacctga ttgcccgaca
    12181 ttatcgcgag cccatttata cccatataaa tcagcatcca tgttggaatt taatcgcggc
    12241 ctggagcaag acgtttcccg ttgaatatgg ctcataacac cccttgtatt actgtttatg
    12301 taagcagaca gttttattgt tcatgatgat atatttttat cttgtgcaat gtaacatcag
    12361 agattttgag acacaacgtg gctttgttga ataaatcgaa cttttgctga gttgaaggat
    12421 caggagttca tgaccaaaat cccttaacgt gagttttcgt tccactgagc gtcagacccc
    12481 gtagaaaaga tcaaaggatc ttcttgagat cctttttttc tgcgcgtaat ctgctgcttg
    12541 caaacaaaaa aaccaccgct accagcggtg gtttgtttgc cggatcaaga gctaccaact
    12601 ctttttccga aggtaactgg cttcagcaga gcgcagatac caaatactgt ccttctagtg
    12661 tagccgtagt taggccacca cttcaagaac tctgtagcac cgcctacata cctcgctctg
    12721 ctaatcctgt taccagtggc tgctgccagt ggcgataagt cgtgtcttac cgggttggac
    12781 tcaagacgat agttaccgga taaggcgcag cggtcgggct gaacgggggg ttcgtgcaca
    12841 cagcccagct tggagcgaac gacctacacc gaactgagat acctacagcg tgagctatga
    12901 gaaagcgcca cgcttcccga agggagaaag gcggacaggt atccggtaag cggcagggtc
    12961 ggaacaggag agcgcacgag ggagcttcca gggggaaacg cctggtatct ttatagtcct
    13021 gtcgggtttc gccacctctg acttgagcgt cgatttttgt gatgctcgtc aggggggcgg
    13081 agccta
//
