# Supplementary material for: Efficient natural plasmid transformation of Vibrio natriegens enables zero-capital molecular biology
Source: PNAS Nexus. 2024 Feb 13;3(2):pgad444. doi: 10.1093/pnasnexus/pgad444 (PMC10863642; doi:10.1093/pnasnexus/pgad444)
Supplement: pgad444_Supplementary_Data [file pgad444_supplementary_data.zip › PNASNEXUS-PNASNEXUS-2023-00682R-s16.gb]

LOCUS       pDS5.44:_pDS5.30_with_G 3219 bp ds-DNA     circular     08-NOV-2023
DEFINITION  .
SOURCE      synthetic DNA construct
  ORGANISM  synthetic DNA construct
COMMENT     Imported using the Genbank importer. File name:
            addgene-plasmid-113077-sequence-258261.gbk Expresses enCas9 fused
            to PolI3M-TBD in E. coli. contains a BsmbI-flanked GFP cassette for
            sgRNA cloning..
FEATURES             Location/Qualifiers
     misc_feature    303..328
                     /label="Anneal"
                     /ApEinfo_revcolor="#75c6a9"
                     /ApEinfo_fwdcolor="#75c6a9"
     CDS             complement(355..1170)
                     /label="KanR"
                     /ApEinfo_revcolor="#faac61"
                     /ApEinfo_fwdcolor="#faac61"
                     /note="gene: aph(3')-Ia product: aminoglycoside phosphotransferase note: confers resistance to kanamycin in bacteria or G418 (Geneticin(R)) in eukaryotes translation: MSHIQRETSCSRPRLNSNMDADLYGYKWARDNVGQSGATIYRLYGKPDAPELFLKHGKGSVANDVTDEMVRLNWLTEFMPLPTIKHFIRTPDDAWLLTTAIPGKTAFQVLEEYPDSGENIVDALAVFLRRLHSIPVCNCPFNSDRVFRLAQAQSRMNNGLVDASDFDDERNGWPVEQVWKEMHKLLPFSPDSVVTHGDFSLDNLIFDEGKLIGCIDVGRVGIADRYQDLAILWNCLGEFSPSLQKRLFQKYGIDNPDMNKLQFHLMLDEFF"
     CDS             complement(355..1170)
                     /ApEinfo_revcolor="#84b0dc"
                     /ApEinfo_fwdcolor="#84b0dc"
                     /translation="MSHIQRETSCSRPRLNSNMDADLYGYKWARDNVGQSGATIYRLYGKPDAPELFLKHGKGSVANDVTDEMVRLNWLTEFMPLPTIKHFIRTPDDAWLLTTAIPGKTAFQVLEEYPDSGENIVDALAVFLRRLHSIPVCNCPFNSDRVFRLAQAQSRMNNGLVDASDFDDERNGWPVEQVWKEMHKLLPFSPDSVVTHGDFSLDNLIFDEGKLIGCIDVGRVGIADRYQDLAILWNCLGEFSPSLQKRLFQKYGIDNPDMNKLQFHLMLDEFF*"
     primer_bind     1078..1097
                     /label="Kan-R"
                     /ApEinfo_revcolor="#b7e6d7"
                     /ApEinfo_fwdcolor="#b7e6d7"
                     /note="note: Kanamycin resistance gene, reverse primer"
     primer_bind     1162..1181
                     /label="pENTR-R"
                     /ApEinfo_revcolor="#faac61"
                     /ApEinfo_fwdcolor="#faac61"
                     /note="note: pENTR vectors, reverse primer"
     misc_feature    complement(1211..1260)
                     /label="Promoter??"
                     /ApEinfo_revcolor="#d59687"
                     /ApEinfo_fwdcolor="#d59687"
     misc_feature    1301..1330
                     /label="Anneal"
                     /ApEinfo_revcolor="#c6c9d1"
                     /ApEinfo_fwdcolor="#c6c9d1"
     rep_origin      1399..1987
                     /label="ori"
                     /ApEinfo_revcolor="#b7e6d7"
                     /ApEinfo_fwdcolor="#b7e6d7"
                     /note="direction: RIGHT note: high-copy-number ColE1/pMB1/pBR322/pUC origin of replication"
     primer_bind     1888..1907
                     /label="pBR322ori-F"
                     /ApEinfo_revcolor="#b4abac"
                     /ApEinfo_fwdcolor="#b4abac"
                     /note="note: pBR322 origin, forward primer"
     primer_bind     2141..2158
                     /label="L4440"
                     /ApEinfo_revcolor="#d59687"
                     /ApEinfo_fwdcolor="#d59687"
                     /note="note: L4440 vector, forward primer"
     misc_feature    2173..2312
                     /label="bom"
                     /ApEinfo_revcolor="#9eafd2"
                     /ApEinfo_fwdcolor="#9eafd2"
                     /note="note: basis of mobility region from pBR322"
     primer_bind     complement(2238..2257)
                     /label="pRS-marker"
                     /ApEinfo_revcolor="#f8d3a9"
                     /ApEinfo_fwdcolor="#f8d3a9"
                     /note="note: pRS vectors, use to sequence yeast selectable marker"
     primer_bind     2398..2420
                     /label="pGEX 3'"
                     /ApEinfo_revcolor="#ff9ccd"
                     /ApEinfo_fwdcolor="#ff9ccd"
                     /note="note: pGEX vectors, reverse primer"
     CDS             complement(2414..2605)
                     /label="rop"
                     /ApEinfo_revcolor="#9eafd2"
                     /ApEinfo_fwdcolor="#9eafd2"
                     /note="gene: rop product: Rop protein, which maintains plasmids at low copynumber translation: MTKQEKTALNMARFIRSQTLTLLEKLNELDADEQADICESLHDHADELYRSCLARFGDDGENL"
     CDS             complement(2414..2605)
                     /ApEinfo_revcolor="#84b0dc"
                     /ApEinfo_fwdcolor="#84b0dc"
                     /translation="VTKQEKTALNMARFIRSQTLTLLEKLNELDADEQADICESLHDHADELYRSCLARFGDDGENL*"
     RBS             2735..2746
                     /label="strong bacterial ribosome binding site (Elowitz and Leibler, 2000)"
                     /ApEinfo_revcolor="#d59687"
                     /ApEinfo_fwdcolor="#d59687"
     CDS             2753..193
                     /label="CmR"
                     /ApEinfo_revcolor="#85dae9"
                     /ApEinfo_fwdcolor="#85dae9"
                     /note="gene: cat product: chloramphenicol acetyltransferase note: confers resistance to chloramphenicol translation: MEKKITGYTTVDISQWHRKEHFEAFQSVAQCTYNQTVQLDITAFLKTVKKNKHKF*PAFIHILARLMNAHPEFRMAMKDGELVIWDSVHPCYTVFHEQTETFSSLWSEYHDDFRQFLHIYSQDVACYGENLAYFPKGFIENMFFVSANPWVSFTSFDLNVANMDNFFAPVFTMGKYYTQGDKVLMPLAIQVHHAVCDGFHVGRMLNELQQYCDEWQGGA"
     CDS             2753..193
                     /ApEinfo_revcolor="#84b0dc"
                     /ApEinfo_fwdcolor="#84b0dc"
                     /translation="MEKKITGYTTVDISQWHRKEHFEAFQSVAQCTYNQTVQLDITAFLKTVKKNKHKF*PAFIHILARLMNAHPEFRMAMKDGELVIWDSVHPCYTVFHEQTETFSSLWSEYHDDFRQFLHIYSQDVACYGENLAYFPKGFIENMFFVSANPWVSFTSFDLNVANMDNFFAPVFTMGKYYTQGDKVLMPLAIQVHHAVCDGFHVGRMLNELQQYCDEWQGGA*"
     primer_bind     complement(2819..2838)
                     /label="CAT-R"
                     /ApEinfo_revcolor="#ff9ccd"
                     /ApEinfo_fwdcolor="#ff9ccd"
                     /note="note: Chloramphenicol resistance gene, reverse primer"
ORIGIN
        1 tgatttaaac gtggccaata tggacaactt cttcgccccc gttttcacca tgggcaaata
       61 ttatacgcaa ggcgacaagg tgctgatgcc gctggcgatt caggttcatc atgccgtttg
      121 tgatggcttc catgtcggca gaatgcttaa tgaattacaa cagtactgcg atgagtggca
      181 gggcggggcg taaggatcct aactcgagct cggtaccaaa ttccagaaaa gaggcctccc
      241 gaaagggggg ccttttttcg ttttggtccg ctgccaaacc agatgtcaac acagctacaa
      301 cgcgaaccac tagtgcactg cagtacagtg ttacaaccaa ttaaccaatt ctgattagaa
      361 aaactcatcg agcatcaaat gaaactgcaa tttattcata tcaggattat caataccata
      421 tttttgaaaa agccgtttct gtaatgaagg agaaaactca ccgaggcagt tccataggat
      481 ggcaagatcc tggtatcggt ctgcgattcc gactcgtcca acatcaatac aacctattaa
      541 tttcccctcg tcaaaaataa ggttatcaag tgagaaatca ccatgagtga cgactgaatc
      601 cggtgagaat ggcaaaagct tatgcatttc tttccagact tgttcaacag gccagccatt
      661 acgctcgtca tcaaaatcac tcgcatcaac caaaccgtta ttcattcgtg attgcgcctg
      721 agcgaggcga aatacgcgat cgctgttaaa aggacaatta caaacaggaa tcgaatgcaa
      781 ccggcgcagg aacactgcca gcgcatcaac aatattttca cctgaatcag gatattcttc
      841 taatacctgg aatgctgttt tcccggggat cgcagtggtg agtaaccatg catcatcagg
      901 agtacggata aaatgcttga tggtcggaag aggcataaat tccgtcagcc agtttagtct
      961 gaccatctca tctgtaacat cattggcaac gctacctttg ccatgtttca gaaacaactc
     1021 tggcgcatcg ggcttcccat acaatcgata gattgtcgca cctgattgcc cgacattatc
     1081 gcgagcccat ttatacccat ataaatcagc atccatgttg gaatttaatc gcggcctgga
     1141 gcaagacgtt tcccgttgaa tatggctcat aacacccctt gtattactgt ttatgtaagc
     1201 agacagtttt attgttcatg atgatatatt tttatcttgt gcaatgtaac atcagagatt
     1261 ttgagacaca acgtggcttt gttgaataaa tcgaactttt gctgagttga aggatcagga
     1321 gttcatgacc aaaatccctt aacgtgagtt ttcgttccac tgagcgtcag accccgtaga
     1381 aaagatcaaa ggatcttctt gagatccttt ttttctgcgc gtaatctgct gcttgcaaac
     1441 aaaaaaacca ccgctaccag cggtggtttg tttgccggat caagagctac caactctttt
     1501 tccgaaggta actggcttca gcagagcgca gataccaaat actgtccttc tagtgtagcc
     1561 gtagttaggc caccacttca agaactctgt agcaccgcct acatacctcg ctctgctaat
     1621 cctgttacca gtggctgctg ccagtggcga taagtcgtgt cttaccgggt tggactcaag
     1681 acgatagtta ccggataagg cgcagcggtc gggctgaacg gggggttcgt gcacacagcc
     1741 cagcttggag cgaacgacct acaccgaact gagataccta cagcgtgagc tatgagaaag
     1801 cgccacgctt cccgaaggga gaaaggcgga caggtatccg gtaagcggca gggtcggaac
     1861 aggagagcgc acgagggagc ttccaggggg aaacgcctgg tatctttata gtcctgtcgg
     1921 gtttcgccac ctctgacttg agcgtcgatt tttgtgatgc tcgtcagggg ggcggagcct
     1981 atggaaaaac gccagcaacg cggccttttt acggttcctg gccttttgct ggccttttgc
     2041 tcacatgttc tttcctgcgt tatcccctga ttctgtggat aaccgtatta ccgcctttga
     2101 gtgagctgat accgctcgcc gcagccgaac gaccgagcgc agcgagtcag tgagcgagga
     2161 agcggaagag cgcctgatgc ggtattttct ccttacgcat ctgtgcggta tttcacaccg
     2221 caatggtgca ctctcagtac aatctgctct gatgccgcat agttaagcca gtatacactc
     2281 cgctatcgct acgtgactgg gtcatggctg cgccccgaca cccgccaaca cccgctgacg
     2341 cgccctgacg ggcttgtctg ctcccggcat ccgcttacag acaagctgtg accttctccg
     2401 ggagctgcat gtgtcagagg ttttcaccgt catcaccgaa acgcgcgagg cagctgcggt
     2461 aaagctcatc agcgtggtcg tgaagcgatt cacagatgtc tgcctgttca tccgcgtcca
     2521 gctcgttgag tttctccaga agcgttaatg tctggcttct gataaagcgg gccatgttaa
     2581 gggcggtttt ttcctgtttg gtcactgatg cctccgtgta agggggattt ctgttcatcc
     2641 ctgaattcgc atctagactg aactggccga taattgcaga cgaacggatt tactttacag
     2701 ctagctcagt cctaggtatt atgctagcgc tagcaaagag gagaaaagat ctatggagaa
     2761 aaaaatcact ggatatacca ccgttgatat atcccaatgg catcgtaaag aacattttga
     2821 ggcatttcag tcagttgctc aatgtaccta taaccagacc gttcagctgg atattacggc
     2881 ctttttaaag accgtaaaga aaaataagca caagttttaa ccggccttta ttcacattct
     2941 tgcccgcctg atgaatgctc atccggaatt tcgtatggca atgaaagacg gtgagctggt
     3001 gatatgggat agtgttcacc cttgttacac cgttttccat gagcaaactg aaacgttttc
     3061 atcgctctgg agtgaatacc acgacgattt ccggcagttt ctacacatat attcgcaaga
     3121 tgtggcgtgt tacggtgaaa acctggccta tttccctaaa gggtttattg agaatatgtt
     3181 tttcgtttca gccaatccct gggtgagttt caccagttt
//
