# Supplementary material for: Efficient natural plasmid transformation of Vibrio natriegens enables zero-capital molecular biology
Source: PNAS Nexus. 2024 Feb 13;3(2):pgad444. doi: 10.1093/pnasnexus/pgad444 (PMC10863642; doi:10.1093/pnasnexus/pgad444)
Supplement: pgad444_Supplementary_Data [file pgad444_supplementary_data.zip › PNASNEXUS-PNASNEXUS-2023-00682R-s17.gb]

LOCUS       pDS5.45:_pBR322_backbon 8455 bp ds-DNA     circular     08-NOV-2023
DEFINITION  .
SOURCE      synthetic DNA construct
  ORGANISM  synthetic DNA construct
COMMENT     Imported using the Genbank importer. File name:
            addgene-plasmid-113077-sequence-258261.gbk Expresses enCas9 fused
            to PolI3M-TBD in E. coli. contains a BsmbI-flanked GFP cassette for
            sgRNA cloning..
FEATURES             Location/Qualifiers
     primer_bind     223..242
                     /label="pBR322ori-F"
                     /ApEinfo_revcolor="#b4abac"
                     /ApEinfo_fwdcolor="#b4abac"
                     /note="note: pBR322 origin, forward primer"
     primer_bind     476..493
                     /label="L4440"
                     /ApEinfo_revcolor="#d59687"
                     /ApEinfo_fwdcolor="#d59687"
                     /note="note: L4440 vector, forward primer"
     misc_feature    508..647
                     /label="bom"
                     /ApEinfo_revcolor="#9eafd2"
                     /ApEinfo_fwdcolor="#9eafd2"
                     /note="note: basis of mobility region from pBR322"
     primer_bind     complement(573..592)
                     /label="pRS-marker"
                     /ApEinfo_revcolor="#f8d3a9"
                     /ApEinfo_fwdcolor="#f8d3a9"
                     /note="note: pRS vectors, use to sequence yeast selectable marker"
     primer_bind     733..755
                     /label="pGEX 3'"
                     /ApEinfo_revcolor="#ff9ccd"
                     /ApEinfo_fwdcolor="#ff9ccd"
                     /note="note: pGEX vectors, reverse primer"
     CDS             complement(749..940)
                     /label="rop"
                     /ApEinfo_revcolor="#9eafd2"
                     /ApEinfo_fwdcolor="#9eafd2"
                     /note="gene: rop product: Rop protein, which maintains plasmids at low copynumber translation: MTKQEKTALNMARFIRSQTLTLLEKLNELDADEQADICESLHDHADELYRSCLARFGDDGENL"
     CDS             complement(749..940)
                     /ApEinfo_revcolor="#84b0dc"
                     /ApEinfo_fwdcolor="#84b0dc"
                     /translation="VTKQEKTALNMARFIRSQTLTLLEKLNELDADEQADICESLHDHADELYRSCLARFGDDGENL*"
     misc_feature    1051..1069
                     /label="Anneal"
                     /ApEinfo_revcolor="#f58a5e"
                     /ApEinfo_fwdcolor="#f58a5e"
     misc_feature    1070..1091
                     /label="Anneal"
                     /ApEinfo_revcolor="#85dae9"
                     /ApEinfo_fwdcolor="#85dae9"
     CDS             1070..1349
                     /label="glpK CDS"
                     /ApEinfo_revcolor="#85dae9"
                     /ApEinfo_fwdcolor="#85dae9"
                     /note="locus_tag: MEBKCIEB_02295 EC_number: 2.7.1.30 inference: similar to AA sequence:UniProtKB:P0A6F3 transl_table: 11 product: Glycerol kinase db_xref: COG:COG0554 translation: MTEQKYIVALDQGTTSSRAVILDHDANIVSVAQREFTQIYPQAGWVEHDPMEIWATQSSTLVEALAKSGIRSDQLAAIGITNQRETTIVWNKETGKPVYNAIVWQCRRTAEICEDLKRRGLEDYVRDNTGLVLDPYFSGTKVKWILDNVEGAREDAEAGKLLFGTVDTWLVWKMTQGRVHVTDYTNASRTMLFNINDLCWDQKLLDELGIPASMMPEVKRSSEIYGKTNIGGKGGTRIPIAGIAGDQQAALYGQMCVEAGQAKNTYGTGCFLLMNTGQEKVTSTHGLLTTLACGPKGEPAYALEGAVFMGGASIQWLRDELKILNGAEDSEYFATKVDTSNGVYVVPAFTGLGAPYWDAYARGTIVGLTRGVNSNHIIRATLEGIAYQTRDVLDAMQADSGIQLANLRVDGGAVANNFLMQFQSDVLNTQVLRPEVTEVTALGAAYLAGLAVGYWDSLDELQGKAVIDRTFEPHDDEEKRNRRYKGWKRAVKCAQTWSELHDEDD"
     misc_feature    1070..4069
                     /label="UpstreamHomologyArm"
                     /ApEinfo_revcolor="#f58a5e"
                     /ApEinfo_fwdcolor="#f58a5e"
     misc_feature    1379..1398
                     /label="Counterselect Target"
                     /ApEinfo_revcolor="#f58a5e"
                     /ApEinfo_fwdcolor="#f58a5e"
     CDS             1529..2323
                     /label="glpR CDS"
                     /ApEinfo_revcolor="#ff9ccd"
                     /ApEinfo_fwdcolor="#ff9ccd"
                     /note="locus_tag: MEBKCIEB_02296 inference: similar to AA sequence:UniProtKB:P0ACL0 transl_table: 11 product: Glycerol-3-phosphate regulon repressor db_xref: COG:COG1349 translation: MKQIPRHQQIVELVKKQGYVSTDELVERFNVSPQTIRRDLNELADDNRIRRYHGGATIPLSSENTSYNTRKALNFNEKDVIAEEVVKHIPDGATLFIDIGTTPEAVARALNKNHKQLRVVTNNINVATILYPNPEIKVILAGGEVRNRDGGIVGEATLDFVKQFRLDFGILGISGIDFDGSLLDFDYHEVRVKQVIIDNSRSVFLAVDHTKFGRNAMVKLGNIAQLNMIFTNKQPPEEILSILKEASIPLEVVDANGATDEENK"
     CDS             1529..2323
                     /ApEinfo_revcolor="#84b0dc"
                     /ApEinfo_fwdcolor="#84b0dc"
                     /translation="VKQIPRHQQIVELVKKQGYVSTDELVERFNVSPQTIRRDLNELADDNRIRRYHGGATIPLSSENTSYNTRKALNFNEKDVIAEEVVKHIPDGATLFIDIGTTPEAVARALNKNHKQLRVVTNNINVATILYPNPEIKVILAGGEVRNRDGGIVGEATLDFVKQFRLDFGILGISGIDFDGSLLDFDYHEVRVKQVIIDNSRSVFLAVDHTKFGRNAMVKLGNIAQLNMIFTNKQPPEEILSILKEASIPLEVVDANGATDEENK*"
     CDS             2499..4058
                     /label="glpD CDS"
                     /ApEinfo_revcolor="#f58a5e"
                     /ApEinfo_fwdcolor="#f58a5e"
                     /note="locus_tag: MEBKCIEB_02297 EC_number: 1.1.5.3 inference: similar to AA sequence:UniProtKB:P13035 transl_table: 11 product: Aerobic glycerol-3-phosphate dehydrogenase db_xref: COG:COG0578 translation: MSIQKNASTTDSSTPLDLIIIGGGINGAGIAADAAGRGLSVGLYEANDFASATSSASSKLIHGGLRYLEHYEFRLVSEALAEREVILRKAPHVALPMRFRLPHRPFLRPAWMIRCGLFLYDNLGKRTTLPGSKTVNLAKSGLLKPEIKTGFEYSDCWVDDARLVLLNVLAARENHAEVRNYCRVEKAHRESGIWHVTIHDTMTDQRFERKAKALVNAAGPWVKQFFDEGLEQASPRNIRLIKGSHIVVPRIHNEPQAYILQNKDNRIVFMIPYLDKFSIVGTTDVEYKGDPREVAISDDEVDYLIDIVNQHFVHQLSREDVVWTYSGVRPLCDDESDSPQAITRDYTLELDAEFDQAPLLSVFGGKLTTYRKLGEAAMKKLAPFLPQMGGNWTANQALPGGNFSCSREQLAKQIHAKYAWAPKALILRYVTQFGTQTWELMKGATSEADLGQAFSTQAGGVYQREIDYLMNHEMALTDEDILWRRTKIGLYMSDEEKLSLAEYLKEKLQQKVVNLSQVG"
     CDS             2499..4058
                     /ApEinfo_revcolor="#84b0dc"
                     /ApEinfo_fwdcolor="#84b0dc"
                     /translation="MSIQKNASTTDSSTPLDLIIIGGGINGAGIAADAAGRGLSVGLYEANDFASATSSASSKLIHGGLRYLEHYEFRLVSEALAEREVILRKAPHVALPMRFRLPHRPFLRPAWMIRCGLFLYDNLGKRTTLPGSKTVNLAKSGLLKPEIKTGFEYSDCWVDDARLVLLNVLAARENHAEVRNYCRVEKAHRESGIWHVTIHDTMTDQRFERKAKALVNAAGPWVKQFFDEGLEQASPRNIRLIKGSHIVVPRIHNEPQAYILQNKDNRIVFMIPYLDKFSIVGTTDVEYKGDPREVAISDDEVDYLIDIVNQHFVHQLSREDVVWTYSGVRPLCDDESDSPQAITRDYTLELDAEFDQAPLLSVFGGKLTTYRKLGEAAMKKLAPFLPQMGGNWTANQALPGGNFSCSREQLAKQIHAKYAWAPKALILRYVTQFGTQTWELMKGATSEADLGQAFSTQAGGVYQREIDYLMNHEMALTDEDILWRRTKIGLYMSDEEKLSLAEYLKEKLQQKVVNLSQVG*"
     misc_feature    4045..4069
                     /label="Original"
                     /ApEinfo_revcolor="#c7b0e3"
                     /ApEinfo_fwdcolor="#c7b0e3"
     misc_feature    4051..4069
                     /label="Anneal"
                     /ApEinfo_revcolor="#f58a5e"
                     /ApEinfo_fwdcolor="#f58a5e"
     misc_feature    4070..4090
                     /label="Anneal"
                     /ApEinfo_revcolor="#ffef86"
                     /ApEinfo_fwdcolor="#ffef86"
     terminator      complement(4070..4126)
                     /label="L3S2P55"
                     /ApEinfo_revcolor="#84b0dc"
                     /ApEinfo_fwdcolor="#84b0dc"
                     /note="created_by: Daniel"
     misc_feature    4070..7069
                     /label="HomologyArmDownstream"
                     /ApEinfo_revcolor="#75c6a9"
                     /ApEinfo_fwdcolor="#75c6a9"
     misc_feature    4377..4815
                     /label="Missing?"
                     /ApEinfo_revcolor="#faac61"
                     /ApEinfo_fwdcolor="#faac61"
     terminator      4427..4478
                     /label="L3S1P53 "
                     /ApEinfo_revcolor="#84b0dc"
                     /ApEinfo_fwdcolor="#84b0dc"
                     /created_by="Daniel"
     unsure          4479..4482
                     /label="Prom overhang; Prom overhang"
                     /ApEinfo_revcolor="#f8d3a9"
                     /ApEinfo_fwdcolor="#f8d3a9"
                     /created_by="Daniel"
                     /modified_by="Daniel"
     terminator      complement(4485..4739)
                     /label="IOT"
                     /ApEinfo_revcolor="#85dae9"
                     /ApEinfo_fwdcolor="#85dae9"
                     /created_by="annaf"
     CDS             complement(4749..5831)
                     /label="LacI"
                     /ApEinfo_revcolor="#84b0dc"
                     /ApEinfo_fwdcolor="#84b0dc"
                     /note="The lac repressor binds to the lac operator to inhibit transcription in E. coli. This inhibition can berelieved by adding lactose orisopropyl-beta-D-thiogalactopyranoside (IPTG)."
                     /gene="lacI"
                     /product="lac repressor"
                     /modified_by="annaf"
                     /translation="MKPVTLYDVAEYAGVSYMTVSRVVNQASHVSAKTREKVEAAMVELNYIPNRVAQQLAGKQSLLIGVATSSLALHAPSQIVAAIKSRADQLGASVVVSMVERSGVEACKAAVHNLLAQRVSGLIINYPLDDQDAIAVEAACTNVPALFLDVSDQTPINSIIYSHEDGTRLGVEHLVALGHQQIALLAGPLSSVSARLRLAGWHKYLTRNQIQPIAEREGDWSAMSGFQQTMQMLNEGIVPTAMLVANDQMALGAMRAITESGLRVGADISVVGYDDTEDSSCYIPPLTTIKQDFRLLGQTSVDRLLQLSQGQAVKGNQLLPVSLVKRKTTLAPNTQTASPRALADSLMQLARQVSRLESGQ*"
     promoter        complement(5832..5901)
                     /label="PLacI"
                     /ApEinfo_revcolor="#f58a5e"
                     /ApEinfo_fwdcolor="#f58a5e"
                     /created_by="annaf"
     unsure          5902..5905
                     /label="Fusion Site"
                     /ApEinfo_revcolor="#d59687"
                     /ApEinfo_fwdcolor="#d59687"
                     /created_by="danie"
     promoter        5906..5961
                     /label="Ptac"
                     /ApEinfo_revcolor="#f58a5e"
                     /ApEinfo_fwdcolor="#f58a5e"
                     /note="Derived using Geneious Prime 2020.1.2 'TransferAnnotations' based on nucleotide similarity"
                     /created_by="annaf"
                     /Transferred_From="oDS_175_A_Ptac_fwd"
                     /Transferred_Similarity="100.00%"
                     /Primary_Match="100.00%; Adjusted-Interval-0:0/0; Ptac(oDS_175_A_Ptac_fwd)"
                     /Alternative_Match="100.00%; Adjusted-Interval-0:0/0; Ptac(oDS_176_A_Ptac_rev (reversed))"
     unsure          5962..5965
                     /label="RBS Overhang"
                     /ApEinfo_revcolor="#b7e6d7"
                     /ApEinfo_fwdcolor="#b7e6d7"
                     /created_by="Daniel"
     unsure          complement(5962..5965)
                     /label="Prom Overhang"
                     /ApEinfo_revcolor="#75c6a9"
                     /ApEinfo_fwdcolor="#75c6a9"
                     /note="Derived using Geneious Prime 2020.1.2 'TransferAnnotations' based on nucleotide similarity"
                     /created_by="Daniel"
                     /modified_by="Daniel"
                     /Transferred_From="oDS_175_A_Ptac_fwd"
                     /Transferred_Similarity="100.00%"
                     /Primary_Match="100.00%; Adjusted-Interval-0:0/0; PromOverhang (oDS_175_A_Ptac_fwd)"
                     /Alternative_Match="100.00%; Adjusted-Interval-0:0/0; PromOverhang (oDS_176_A_Ptac_rev (reversed))"
     RBS             5970..5981
                     /label="R_B0034"
                     /ApEinfo_revcolor="#d59687"
                     /ApEinfo_fwdcolor="#d59687"
                     /created_by="Daniel"
                     /modified_by="Daniel"
     unsure          5987..5990
                     /label="CDS Overhang"
                     /ApEinfo_revcolor="#b1ff67"
                     /ApEinfo_fwdcolor="#b1ff67"
                     /created_by="Daniel"
                     /modified_by="Daniel"
     unsure          complement(5987..5990)
                     /label="RBS Overhang"
                     /ApEinfo_revcolor="#ffef86"
                     /ApEinfo_fwdcolor="#ffef86"
                     /created_by="Daniel"
     CDS             5988..6578
                     /label="Tfox V. cholerae"
                     /ApEinfo_revcolor="#84b0dc"
                     /ApEinfo_fwdcolor="#84b0dc"
                     /created_by="danie"
                     /translation="MDMNEQQFFDYVTKFGAYQKRSMFGGIGLFQHDAMYVLVSEDRIFVRGGEELDPELLALGCEKYRHVKKQTTATVNYYDITELYEQHHPELDSIIERSIQFSVNQREFQRSAASRRLRDLPNMQLTLERMVKKAGIDDVETFMSLGAPEVFNKVRQAYGSDVDVKLLWKFAGAIEGIHWKLLQEPRKRQLLESCQQR"
     unsure          6579..6582
                     /label="Ter Overhang"
                     /ApEinfo_revcolor="#b7e6d7"
                     /ApEinfo_fwdcolor="#b7e6d7"
                     /created_by="Daniel"
                     /modified_by="Daniel"
     unsure          complement(6579..6582)
                     /label="CDS Overhang"
                     /ApEinfo_revcolor="#ff9ccd"
                     /ApEinfo_fwdcolor="#ff9ccd"
                     /created_by="Daniel"
     unsure          6582..6584
                     /label="STOP"
                     /ApEinfo_revcolor="#c7b0e3"
                     /ApEinfo_fwdcolor="#c7b0e3"
                     /created_by="Daniel"
     terminator      6585..6623
                     /label="B1006"
                     /ApEinfo_revcolor="#d59687"
                     /ApEinfo_fwdcolor="#d59687"
                     /created_by="danie"
     unsure          complement(6624..6627)
                     /label="Term Overhang"
                     /ApEinfo_revcolor="#d6b295"
                     /ApEinfo_fwdcolor="#d6b295"
                     /created_by="Daniel"
                     /modified_by="Daniel"
     unsure          6628..6631
                     /label="Fusion Site"
                     /ApEinfo_revcolor="#85dae9"
                     /ApEinfo_fwdcolor="#85dae9"
                     /created_by="daniel"
                     /modified_by="daniel"
     unsure          6628..6631
                     /label="LVL2 fusion site inverted"
                     /ApEinfo_revcolor="#c6c9d1"
                     /ApEinfo_fwdcolor="#c6c9d1"
                     /created_by="danie"
     unsure          6632..6635
                     /label="Term Overhang"
                     /ApEinfo_revcolor="#ffef86"
                     /ApEinfo_fwdcolor="#ffef86"
                     /created_by="Daniel"
                     /modified_by="Daniel"
     unsure          complement(6632..6635)
                     /label="3`Connector Overhang"
                     /ApEinfo_revcolor="#b7e6d7"
                     /ApEinfo_fwdcolor="#b7e6d7"
                     /created_by="Daniel"
     misc_feature    6633..6654
                     /label="Anneal"
                     /ApEinfo_revcolor="#c6c9d1"
                     /ApEinfo_fwdcolor="#c6c9d1"
     misc_feature    6655..6672
                     /label="Original"
                     /ApEinfo_revcolor="#9eafd2"
                     /ApEinfo_fwdcolor="#9eafd2"
     misc_feature    6691..6713
                     /label="Leftmost promoter?"
                     /ApEinfo_revcolor="#d6b295"
                     /ApEinfo_fwdcolor="#d6b295"
     CDS             6786..7069
                     /label="zntB CDS"
                     /ApEinfo_revcolor="#75c6a9"
                     /ApEinfo_fwdcolor="#75c6a9"
                     /note="locus_tag: MEBKCIEB_02298 inference: similar to AA sequence:UniProtKB:Q9EYX5 transl_table: 11 product: Zinc transport protein ZntB db_xref: COG:COG0598 translation: MGFMIEHWDFSTPIATQEATTSQEIKAKHWYHCERLHPDIRGWLEHNQVPKATVDHLLADESRPSFHPLDDENFMLILRGINMNENASPEDMLSIRILYFQGALISTRKIPSRAIMEIRQALAEQKGPKSLASLLNQIIEGLNGKIDLYLDTIEETLNHFDVNDESTYKHISAQKALISIKRFIRPQQYAIRDLLESSSDLVVSRPHQYRFAHNNITRINETIDFYLGEVALFQEEIKHNRDEKTNKNSYLFTLVATIFLPTSFLTGLLGINIGGMPGVDSATAFTWFCVALIIIFALEWLLLKRFGLTNKSDDE"
     misc_feature    7046..7069
                     /label="Anneal"
                     /ApEinfo_revcolor="#9eafd2"
                     /ApEinfo_fwdcolor="#9eafd2"
     misc_feature    7070..7087
                     /label="Anneal"
                     /ApEinfo_revcolor="#b1ff67"
                     /ApEinfo_fwdcolor="#b1ff67"
     CDS             complement(7145..7960)
                     /label="KanR"
                     /ApEinfo_revcolor="#faac61"
                     /ApEinfo_fwdcolor="#faac61"
                     /note="gene: aph(3')-Ia product: aminoglycoside phosphotransferase note: confers resistance to kanamycin in bacteria or G418 (Geneticin(R)) in eukaryotes translation: MSHIQRETSCSRPRLNSNMDADLYGYKWARDNVGQSGATIYRLYGKPDAPELFLKHGKGSVANDVTDEMVRLNWLTEFMPLPTIKHFIRTPDDAWLLTTAIPGKTAFQVLEEYPDSGENIVDALAVFLRRLHSIPVCNCPFNSDRVFRLAQAQSRMNNGLVDASDFDDERNGWPVEQVWKEMHKLLPFSPDSVVTHGDFSLDNLIFDEGKLIGCIDVGRVGIADRYQDLAILWNCLGEFSPSLQKRLFQKYGIDNPDMNKLQFHLMLDEFF"
     CDS             complement(7145..7960)
                     /ApEinfo_revcolor="#84b0dc"
                     /ApEinfo_fwdcolor="#84b0dc"
                     /translation="MSHIQRETSCSRPRLNSNMDADLYGYKWARDNVGQSGATIYRLYGKPDAPELFLKHGKGSVANDVTDEMVRLNWLTEFMPLPTIKHFIRTPDDAWLLTTAIPGKTAFQVLEEYPDSGENIVDALAVFLRRLHSIPVCNCPFNSDRVFRLAQAQSRMNNGLVDASDFDDERNGWPVEQVWKEMHKLLPFSPDSVVTHGDFSLDNLIFDEGKLIGCIDVGRVGIADRYQDLAILWNCLGEFSPSLQKRLFQKYGIDNPDMNKLQFHLMLDEFF*"
     primer_bind     7868..7887
                     /label="Kan-R"
                     /ApEinfo_revcolor="#b7e6d7"
                     /ApEinfo_fwdcolor="#b7e6d7"
                     /note="note: Kanamycin resistance gene, reverse primer"
     primer_bind     7952..7971
                     /label="pENTR-R"
                     /ApEinfo_revcolor="#faac61"
                     /ApEinfo_fwdcolor="#faac61"
                     /note="note: pENTR vectors, reverse primer"
     misc_feature    complement(8001..8050)
                     /label="Promoter??"
                     /ApEinfo_revcolor="#d59687"
                     /ApEinfo_fwdcolor="#d59687"
     misc_feature    8091..8120
                     /label="Anneal"
                     /ApEinfo_revcolor="#c6c9d1"
                     /ApEinfo_fwdcolor="#c6c9d1"
     rep_origin      8189..322
                     /label="ori"
                     /ApEinfo_revcolor="#b7e6d7"
                     /ApEinfo_fwdcolor="#b7e6d7"
                     /note="direction: RIGHT note: high-copy-number ColE1/pMB1/pBR322/pUC origin of replication"
ORIGIN
        1 cgggttggac tcaagacgat agttaccgga taaggcgcag cggtcgggct gaacgggggg
       61 ttcgtgcaca cagcccagct tggagcgaac gacctacacc gaactgagat acctacagcg
      121 tgagctatga gaaagcgcca cgcttcccga agggagaaag gcggacaggt atccggtaag
      181 cggcagggtc ggaacaggag agcgcacgag ggagcttcca gggggaaacg cctggtatct
      241 ttatagtcct gtcgggtttc gccacctctg acttgagcgt cgatttttgt gatgctcgtc
      301 aggggggcgg agcctatgga aaaacgccag caacgcggcc tttttacggt tcctggcctt
      361 ttgctggcct tttgctcaca tgttctttcc tgcgttatcc cctgattctg tggataaccg
      421 tattaccgcc tttgagtgag ctgataccgc tcgccgcagc cgaacgaccg agcgcagcga
      481 gtcagtgagc gaggaagcgg aagagcgcct gatgcggtat tttctcctta cgcatctgtg
      541 cggtatttca caccgcaatg gtgcactctc agtacaatct gctctgatgc cgcatagtta
      601 agccagtata cactccgcta tcgctacgtg actgggtcat ggctgcgccc cgacacccgc
      661 caacacccgc tgacgcgccc tgacgggctt gtctgctccc ggcatccgct tacagacaag
      721 ctgtgacctt ctccgggagc tgcatgtgtc agaggttttc accgtcatca ccgaaacgcg
      781 cgaggcagct gcggtaaagc tcatcagcgt ggtcgtgaag cgattcacag atgtctgcct
      841 gttcatccgc gtccagctcg ttgagtttct ccagaagcgt taatgtctgg cttctgataa
      901 agcgggccat gttaagggcg gttttttcct gtttggtcac tgatgcctcc gtgtaagggg
      961 gatttctgtt catccctgaa ttcgcatcta gactgaactg gccgataatt gcagacgaac
     1021 ggatttactt tacagctagc tcagtcctag gtattatgct agcgctagca gtagcaaaca
     1081 acttcttgat gcaattccag tctgacgtac taaatacgca agtacttcgc cctgaagtca
     1141 ctgaagtaac cgctctgggt gcagcttatc tggcaggctt agcggtagga tattgggata
     1201 gcctcgatga actgcaaggt aaagcggtaa ttgatcgtac atttgagcct catgatgatg
     1261 aagagaagcg taatcgtcgc tacaaaggct ggaagcgtgc agtgaaatgt gctcaaactt
     1321 ggtcagaact tcacgacgaa gacgattaat cccctaccaa caccaacaaa gagcgccatt
     1381 cgagcgctct ttttgcgtct tatccccgat tccttgatcg ctttacttct cacaacgcgc
     1441 aaattcgagc acaatatctc caaattactc aatatatttc gaatgttaag cattgggagc
     1501 tagctacccg tgcacaatgg agtcctaagt gaagcaaata cctagacacc agcagattgt
     1561 cgagttggtg aaaaaacaag gctatgtcag cacggatgag ttggttgaac gattcaatgt
     1621 cagcccacaa accatccgac gcgatctcaa tgagctcgcc gacgataata gaattcgtcg
     1681 ctatcacggt ggtgccacca tccctctcag ctcggaaaat acctcttaca acacgcgtaa
     1741 agcacttaac ttcaacgaaa aagatgtgat tgcagaagag gtggtcaaac acatacctga
     1801 tggcgcgacg ctctttatcg atatcggaac gacgccggaa gccgttgcac gtgcactcaa
     1861 taaaaaccac aaacaacttc gagtggtcac taacaacatc aatgttgcga ccattcttta
     1921 ccctaaccca gaaatcaaag tgatactggc tggcggcgaa gttcgtaacc gcgatggtgg
     1981 tattgtcggt gaagccactc tggacttcgt aaaacaattc cgcctcgatt tcggtattct
     2041 cggaatcagt ggtattgatt tcgatggttc actgctggac ttcgattacc atgaagtacg
     2101 agtaaaacag gttatcatcg ataacagtcg cagcgtattt ctggccgtag accacactaa
     2161 gtttggccgc aatgcgatgg tgaaactggg caatatcgct cagttaaaca tgatatttac
     2221 caataagcag ccacctgaag aaattctgtc tattttaaaa gaagcctcca tccctcttga
     2281 agttgtcgac gcaaacgggg cgacagacga agaaaataaa taattcgctc aaacttgaac
     2341 ctttaaatga cctctgcctt acttagacag aggttttttt gtgcccaaat cacacaaaac
     2401 gctcaaaaac gaaaataaca gatgaccaca aacgaaacct aagataggat taagtcatgt
     2461 tctaaaatgc tcgttcgctc accaaagagg tcaaatttat gagtatacaa aaaaatgctt
     2521 ccacaactga ctcatccact cctttagact tgatcattat cggtggcggc attaacgggg
     2581 ctggtatcgc tgctgatgct gcaggccgtg gattaagtgt tggtttgtat gaagctaacg
     2641 actttgcatc tgcaacctct tcagcaagct ccaaacttat tcatggtgga ttacgctacc
     2701 ttgaacacta cgagtttcgt ttagtttcgg aagcgctcgc agaacgtgaa gtaatccttc
     2761 gcaaagcacc tcatgttgcg ttacctatgc gtttccgttt acctcatcgt ccatttttac
     2821 gtccagcgtg gatgatccgc tgtggtttgt tcctttacga taacttaggt aaacgcacta
     2881 cgctcccagg cagcaagacc gttaatctgg caaagtctgg cttgttaaaa ccggagataa
     2941 aaaccggttt tgaatactcc gactgctggg tagatgatgc tcgcttagtt ctacttaacg
     3001 ttctcgcagc acgtgaaaac catgcagaag ttcgtaacta ctgccgagta gaaaaagcgc
     3061 atcgcgaaag cggcatctgg catgtcacaa ttcacgacac aatgacagat caacgttttg
     3121 aacgtaaagc gaaagcactg gttaacgctg cgggaccgtg ggtaaaacag ttctttgatg
     3181 aaggattaga gcaagcttct ccacgtaata ttcgtttgat taaaggttcg cacattgttg
     3241 ttcctcgtat ccacaacgaa cctcaggctt atattctgca aaacaaagat aaccgcatcg
     3301 tgtttatgat cccgtactta gataagttct cgatcgtcgg taccacagat gtcgaataca
     3361 aaggcgaccc acgagaagtt gcgatctctg atgacgaagt cgattatctg atcgacattg
     3421 ttaaccagca cttcgtccac cagctatcgc gcgaagatgt ggtgtggaca tacagcggtg
     3481 tgcgcccact gtgcgatgat gagtcagact cgccacaggc gatcacgcga gactacacgc
     3541 tagagctaga tgcagaattc gatcaagctc cattactttc ggttttcggc ggtaaactaa
     3601 cgacttaccg aaaactgggt gaagcggcga tgaaaaagct ggcgccattc ctgccacaaa
     3661 tgggcggtaa ctggacagca aaccaagctc tgccgggcgg taacttcagc tgtagtcgcg
     3721 aacaactggc gaaacagatc cacgccaagt acgcctgggc accaaaagcg cttattctac
     3781 gttacgtcac tcagtttgga acacaaacgt gggagctaat gaagggagcg acaagtgaag
     3841 ccgatttagg ccaagccttc tctacacaag ccggtggcgt atatcagcgt gaaattgact
     3901 acttgatgaa ccatgaaatg gccctgactg acgaagacat tttatggcgt cgtaccaaga
     3961 tcgggctcta catgagcgac gaagaaaagc tatctcttgc agaatactta aaagaaaagt
     4021 tacaacagaa agtcgtgaac ctctcacaag tgggctaatg actccaatcg gaccaaaacg
     4081 aaaaaagacg cttttcagcg tcttattgtt cgtctttggt accgagctgt gtctgtggct
     4141 gagagagcag gtacaagata aacccgtcta tattctcaaa ttctttcact atcgcacttg
     4201 ttttatgtga agtccagata tggactctgg aacccaactc ggagctctgc gggtagagcg
     4261 tcaaccattc gaacgttgcg cggtcttcgg agaaccgtaa gaggtaatat actccgatat
     4321 tcatttcagc ggtagctgag tccgtcagtt gatacggtgc gtacccggag caaataggag
     4381 aggcggttgt agtgggggga atggatagca agctgcgggt agacctccaa ttattgaagg
     4441 cctcccaaat cggggggcct tttttattga taacaaaagg agctcagata aaatatttgc
     4501 tcatgagccc gaagtggcga gcccgatctt ccccatcggt gatgtcggcg atataggcgc
     4561 cagcaaccgc acctgtggcg ccggtgatgc cggccacgat gcgtccggcg tagaggatct
     4621 gctcatgttt gacagcttat catcgatgca taatgtgcct gtcaaatgga cgaagcaggg
     4681 attctgcaaa ccctatgcta ctccctcgag ccgtcaattg tctgattcgt taccaattag
     4741 gatccttatc actgcccgct ttccagtcgg gaaacctgtc gtgccagctg cattaatgaa
     4801 tcggccaacg cgcggggaga ggcggtttgc gtattgggcg ccagggtggt ttttcttttc
     4861 accagtgaga ctggcaacag ctgattgccc ttcaccgcct ggccctgaga gagttgcagc
     4921 aagcggtcca cgctggtttg ccccagcagg cgaaaatcct gtttgatggt ggttaacggc
     4981 gggatataac atgagctatc ttcggtatcg tcgtatccca ctaccgagat atccgcacca
     5041 acgcgcagcc cggactcggt aatggcgcgc attgcgccca gcgccatctg atcgttggca
     5101 accagcatcg cagtgggaac gatgccctca ttcagcattt gcatggtttg ttgaaaaccg
     5161 gacatggcac tccagtcgcc ttcccgttcc gctatcggct gaatttgatt gcgagtgaga
     5221 tatttatgcc agccagccag acgcagacgc gccgagacag aacttaatgg gcccgctaac
     5281 agcgcgattt gctggtgacc caatgcgacc agatgctcca cgcccagtcg cgtaccgtcc
     5341 tcatgggagt aaataatact gttgatgggt gtctggtcag agacatcaag aaataacgcc
     5401 ggaacattag tgcaggcagc ttccacagca atggcatcct ggtcatccag cggatagtta
     5461 atgatcagcc cactgacgcg ttgcgcgaga agattgtgca ccgccgcttt acaggcttcg
     5521 acgccgcttc gttctaccat cgacaccacc acgctggcac ccagttgatc ggcgcgagat
     5581 ttaatcgccg cgacaatttg cgacggcgcg tgcagggcca gactggaggt ggcaacgcca
     5641 atcagcaacg actgtttgcc cgccagttgt tgtgccacgc ggttgggaat gtaattcagc
     5701 tccaccatcg ccgcttccac tttttcccgc gttttcgcag aaacgtggct ggcctggttc
     5761 accacgcggg aaacggtcat ataagagaca ccggcatact ctgcgacatc gtataacgtt
     5821 actggtttca tattcaccac cctgaattga ctctcttccg ggcgctatca tgccataccg
     5881 cgaaaggttt tgcgccattc ggctgtgttg acaattaatc atcggctcgt ataatgtgtg
     5941 gaattgtgag cgctcacaat ttactagaga aagaggagaa ataatcaatg gatatgaatg
     6001 agcaacagtt tttcgactac gtaactaagt ttggcgccta ccaaaaacgc tcgatgtttg
     6061 gtggtattgg cttgtttcaa cacgacgcta tgtatgtgtt ggtcagtgaa gaccgcattt
     6121 ttgtgcgtgg tggagaagag ctcgaccctg agctcttggc cttagggtgc gagaaatatc
     6181 gccatgttaa aaaacagaca acggcaaccg taaactatta cgacatcact gaactgtatg
     6241 agcaacatca ccctgagcta gactcgatta ttgaacgctc gattcagttt tctgtgaatc
     6301 agcgggaatt tcaacgctca gcagccagtc gtcgtctacg ggatttaccc aatatgcaac
     6361 tgactttgga gcgtatggta aaaaaagcgg gcattgacga tgtggaaact tttatgagcc
     6421 tcggtgcgcc agaagtgttt aataaggtgc gtcaagctta tggaagtgat gtcgatgtaa
     6481 aactactgtg gaagtttgcg ggtgcgattg aaggcattca ctggaaactg ctgcaagagc
     6541 cgcgtaagcg ccaactgtta gaaagttgtc agcagcgtgc ttaaaaaaaa aaaccccgcc
     6601 cctgacaggg cggggttttt tttcgcttac tagcgtataa acgcagaaag gcccccgtga
     6661 ccaagcctgc ttcgtgcagg ctttgttgtt ttagcgcttt cggaaatttt tcgtagactt
     6721 ttcgctaaaa atgcaatcat actcattcaa tagactgcaa gtaatctcat gataaggaaa
     6781 agaatatggg gtttatgatt gagcattggg atttttcaac gccaatagca actcaagaag
     6841 caacgacatc acaagaaatc aaagcgaaac attggtacca ctgcgaaaga cttcatccag
     6901 atattcgtgg ctggctggag cacaatcaag tgcctaaagc gaccgttgat catttactcg
     6961 ccgatgaaag tcgcccctct tttcaccctc tggacgatga aaacttcatg ttgattctgc
     7021 gtggcatcaa tatgaatgag aatgcgtctc cagaagatat gcttagtatg ctgagcagtt
     7081 acagagatgt tacgaaccac tagtgcactg cagtacagtg ttacaaccaa ttaaccaatt
     7141 ctgattagaa aaactcatcg agcatcaaat gaaactgcaa tttattcata tcaggattat
     7201 caataccata tttttgaaaa agccgtttct gtaatgaagg agaaaactca ccgaggcagt
     7261 tccataggat ggcaagatcc tggtatcggt ctgcgattcc gactcgtcca acatcaatac
     7321 aacctattaa tttcccctcg tcaaaaataa ggttatcaag tgagaaatca ccatgagtga
     7381 cgactgaatc cggtgagaat ggcaaaagct tatgcatttc tttccagact tgttcaacag
     7441 gccagccatt acgctcgtca tcaaaatcac tcgcatcaac caaaccgtta ttcattcgtg
     7501 attgcgcctg agcgaggcga aatacgcgat cgctgttaaa aggacaatta caaacaggaa
     7561 tcgaatgcaa ccggcgcagg aacactgcca gcgcatcaac aatattttca cctgaatcag
     7621 gatattcttc taatacctgg aatgctgttt tcccggggat cgcagtggtg agtaaccatg
     7681 catcatcagg agtacggata aaatgcttga tggtcggaag aggcataaat tccgtcagcc
     7741 agtttagtct gaccatctca tctgtaacat cattggcaac gctacctttg ccatgtttca
     7801 gaaacaactc tggcgcatcg ggcttcccat acaatcgata gattgtcgca cctgattgcc
     7861 cgacattatc gcgagcccat ttatacccat ataaatcagc atccatgttg gaatttaatc
     7921 gcggcctgga gcaagacgtt tcccgttgaa tatggctcat aacacccctt gtattactgt
     7981 ttatgtaagc agacagtttt attgttcatg atgatatatt tttatcttgt gcaatgtaac
     8041 atcagagatt ttgagacaca acgtggcttt gttgaataaa tcgaactttt gctgagttga
     8101 aggatcagga gttcatgacc aaaatccctt aacgtgagtt ttcgttccac tgagcgtcag
     8161 accccgtaga aaagatcaaa ggatcttctt gagatccttt ttttctgcgc gtaatctgct
     8221 gcttgcaaac aaaaaaacca ccgctaccag cggtggtttg tttgccggat caagagctac
     8281 caactctttt tccgaaggta actggcttca gcagagcgca gataccaaat actgtccttc
     8341 tagtgtagcc gtagttaggc caccacttca agaactctgt agcaccgcct acatacctcg
     8401 ctctgctaat cctgttacca gtggctgctg ccagtggcga taagtcgtgt cttac
//
