# Supplementary material for: Efficient natural plasmid transformation of Vibrio natriegens enables zero-capital molecular biology
Source: PNAS Nexus. 2024 Feb 13;3(2):pgad444. doi: 10.1093/pnasnexus/pgad444 (PMC10863642; doi:10.1093/pnasnexus/pgad444)
Supplement: pgad444_Supplementary_Data [file pgad444_supplementary_data.zip › PNASNEXUS-PNASNEXUS-2023-00682R-s19.xlsx]

## Sheet: CoverPage
Natural Transformation Data Cover Sheet
All subsequent sheets follow the same format:
	Abx+ replicates			Abx- replicates			Frequency			Mean Frequency
Experimental Condition	1	2	3	1	2	3	1	2	3
Condition X	#cfus Replicate 1	#cfus Replicate 2	#cfus Replicate 3	#cfus Replicate 1	#cfus Replicate 2	#cfus Replicate 3	B6/E6	C6/F6	D6/G6	MEAN(H6,I6,J6)
Condition Y	#cfus Replicate 1	#cfus Replicate 2	#cfus Replicate 3	#cfus Replicate 1	#cfus Replicate 2	#cfus Replicate 3	B7/E7	C7/F7	D7/G7	MEAN(H7,I7,J7)
All cfu counts are measured from a 50uL volume (from 350uL total cells in MCM in experiments without glycerol; of 460uL total cells in MCM in experiments with glycerol).
Reported yield from amount of added ng of plasmid DNA is scaled accordingly.
Material from the same replicate (1, 2, or 3) is diluted and used to plate onto abx+ and abx- plates, as appropriate.
Abx+ replicates were done on plates containing an antibiotic as appropriate. These counts reflect the success rate of transformation.
Abx- replicates were done on plates contain no antibiotic. These counts reflect total survival, regardless of transformation success.

## Sheet: AcetateConcentration
	Abx+ replicates			Abx- replicates			Frequency			Mean Frequency
Acetate concentration (mM)	1	2	3	1	2	3	1	2	3
100	0	0	0	370000	400000	200000	0	0	0	0
50	7	5	0	140000	270000	270000	5e-05	1.85185e-05	0	2.28395e-05
25	12	15	10	2500000	600000	400000	4.8e-06	2.5e-05	2.5e-05	1.82667e-05
12.5	61	38	58	700000	1100000	1200000	8.71429e-05	3.45455e-05	4.83333e-05	5.66739e-05
6.25	40	110	40	1300000	1800000	1100000	3.07692e-05	6.11111e-05	3.63636e-05	4.2748e-05
3	320	440	210	8000000	5000000	7000000	4e-05	8.8e-05	3e-05	5.26667e-05
1.5	70	30	40	1600000	1200000	1000000	4.375e-05	2.5e-05	4e-05	3.625e-05
0.75	10	7	5	340000	360000	300000	2.94118e-05	1.94444e-05	1.66667e-05	2.1841e-05

## Sheet: NaConcentration
	Abx+ replicates			Abx- replicates			Frequency			Mean Frequency
Na concentration (mM)	1	2	3	1	2	3	1	2	3
50	0	1	0	400000	200000	300000	0	5e-06	0	1.67e-06
150	31	41	21	2700000	1900000	2500000	1.15e-05	2.16e-05	8.4e-06	1.38e-05
250	46	53	58	1700000	1300000	1400000	2.71e-05	4.08e-05	4.14e-05	3.64e-05
350	120	220	360	8000000	4000000	6000000	1.5e-05	5.5e-05	6e-05	4.33e-05
450	2	4	3	500000	200000	100000	4e-06	2e-05	3e-05	1.8e-05
600	13	7	10	200000	500000	300000	6.5e-05	1.4e-05	3.33e-05	3.74e-05
800	0	0	0	7000	8000	11000	0	0	0	0
1000	0	0	0	15000	15000	17000	0	0	0	0

## Sheet: pH
	Abx+ replicates			Abx- replicates			Frequency			Mean Frequency
pH	1	2	3	1	2	3	1	2	3
6.12	0	0	0	1000000	1500000	1100000	0	0	0	0
6.45	3	2	3	900000	1400000	1100000	3.33333e-06	1.42857e-06	2.72727e-06	2.49639e-06
6.74	30	32	24	4000000	6000000	2400000	7.5e-06	5.33333e-06	1e-05	7.61111e-06
6.81	160	160	100	2000000	1000000	1300000	8e-05	0.00016	7.69231e-05	0.000105641
6.89	200	140	40	4000000	7000000	4000000	5e-05	2e-05	1e-05	2.66667e-05
6.96	140	90	80	2000000	2000000	1000000	7e-05	4.5e-05	8e-05	6.5e-05
7	130	80	70	4000000	5000000	1000000	3.25e-05	1.6e-05	7e-05	3.95e-05
7.11	70	60		3000000	5000000		2.33333e-05	1.2e-05		1.76667e-05
7.15	80	100	40	1000000	5000000	5000000	8e-05	2e-05	8e-06	3.6e-05
7.3	150	200	250	2700000	1600000	1900000	5.55556e-05	0.000125	0.000131579	0.000104045
7.49	280	170	120	2300000	1200000	1600000	0.000175	8.94737e-05	7.5e-05	0.000113158
7.6	60	50	120	1400000	1600000	1900000	4.28571e-05	3.125e-05	6.31579e-05	4.5755e-05

## Sheet: pH HEPES
	Abx+ replicates			Abx- replicates			Frequency			Mean Frequency
pH	1	2	3	1	2	3	1	2	3
7.19	180	170	190	9000000	3000000	11000000	2e-05	5.66667e-05	1.72727e-05	3.13131e-05
7.3	140	260	170	2000000	7000000	2000000	7e-05	3.71429e-05	8.5e-05	6.40476e-05
7.38	230	180	320	3000000	3000000	3000000	7.66667e-05	6e-05	0.000106667	8.11111e-05
7.42	160	270	340	5000000	4000000	11000000	3.2e-05	6.75e-05	3.09091e-05	4.34697e-05
7.6	140	110	200	10000000	10000000	4000000	1.4e-05	1.1e-05	5e-05	2.5e-05
7.78	290	250	380	3000000	11000000	10000000	9.66667e-05	2.27273e-05	3.8e-05	5.24646e-05
7.88	290	210	320	4000000	7000000	8000000	7.25e-05	3e-05	4e-05	4.75e-05
7.99	80	110	110	5000000	7000000	6000000	1.6e-05	1.57143e-05	1.83333e-05	1.66825e-05

## Sheet: TimeCourse30C
	Abx+ replicates			Abx- replicates			Frequency			Mean Frequency
Hours	1	2	3	1	2	3	1	2	3
10	46	30	18	700000	200000	200000	6.57143e-05	0.00015	9e-05	0.000101905
12	30	57	42	900000	1000000	600000	3.33333e-05	5.7e-05	7e-05	5.34444e-05
14	11	20	15	100000	500000	800000	0.00011	4e-05	1.875e-05	5.625e-05
16	190	110	330	3000000	2000000	8000000	6.33333e-05	5.5e-05	4.125e-05	5.31944e-05
18	360	600	350	1000000	4000000	1000000	0.00036	0.00015	0.00035	0.000286667
20	390	230	200	500000	600000	100000	0.00078	0.000383333	0.002	0.00105444
22	150	140	100	600000	800000	900000	0.00025	0.000175	0.000111111	0.000178704
24	730	420	850	4000000	1000000	3000000	0.0001825	0.00042	0.000283333	0.000295278

## Sheet: TimeCourse20C
	Abx+ replicates			Abx- replicates			Frequency			Mean Frequency
Hours	1	2	3	1	2	3	1	2	3
10	5	2	5	50000	59000	31000	0.0001	3.38983e-05	0.00016129	9.83962e-05
12	14	10	11	40000	40000	15000	0.00035	0.00025	0.000733333	0.000444444
14	6	8	7	54000	55000	55000	0.000111111	0.000145455	0.000127273	0.000127946
16	7	3	2	40000	20000	20000	0.000175	0.00015	0.0001	0.000141667
18	6	4	6	60000	60000	10000	0.0001	6.66667e-05	0.0006	0.000255556
20	25	31	33	110000	110000	280000	0.000227273	0.000281818	0.000117857	0.000208983
22	60	30		240000	180000		0.00025	0.000166667		0.000208333
24	90	20	50	220000	110000	20000	0.000409091	0.000181818	0.0025	0.0010303
31	360	280	250	670000	800000	900000	0.000537313	0.00035	0.000277778	0.000388364
38	200	350	320	530000	300000	100000	0.000377358	0.00116667	0.0032	0.00158134
49	110	160	180	670000	300000	200000	0.000164179	0.000533333	0.0009	0.000532504

## Sheet: RecoveryMedia
	Abx+ replicates			Abx- replicates			Frequency			Mean Frequency
Type	1	2	3	1	2	3	1	2	3
LB2	200	100	200	1900000	700000	2000000	0.000105263	0.000142857	0.0001	0.00011604
Recovery	200	200	100	1200000	600000	1000000	0.000166667	0.000333333	0.0001	0.0002
MCM	300	200	200	1800000	1100000	1300000	0.000166667	0.000181818	0.000153846	0.000167444
None*	2700	2400	2500	2000000	5000000	2000000	0.00135	0.00048	0.00125	0.00102667

## Sheet: Shaking
	Abx+ replicates			Abx- replicates			Frequency			Mean Frequency
Type	1	2	3	1	2	3	1	2	3
37C, 1.5H shaking	39	40	32	500000	400000	300000	7.8e-05	0.0001	0.000106667	9.48889e-05

## Sheet: Vortexing
	Abx+ replicates			Abx- replicates			Frequency			Mean Frequency
Type	1	2	3	1	2	3	1	2	3
None	2700	2400	2500	2000000	5000000	2000000	0.00135	0.00048	0.00125	0.00102667
1Second	2200	2100	1900	1000000	8000000	5000000	0.0022	0.0002625	0.00038	0.0009475
1Minute	2200	2000	2100	5000000	2000000	5000000	0.00044	0.001	0.00042	0.00062

[truncated: 11 more sheets: IncubationTime, RT Melt, NgTest, MolecularBio, VNSrc, NoStop, CarbonSrc, NC7, NC8, NC1 Dalia Protocol, pMMB+dDNS]
